# Supplementary material for: A systems biology approach to suppress TNF-induced proinflammatory gene expressions
Source: Cell Commun Signal. 2013 Nov 7;11:84. doi: 10.1186/1478-811X-11-84 (PMC3832246; doi:10.1186/1478-811X-11-84)
Supplement: Additional file 2 — TNFR1 models A & B in SBML format. [file 1478-811X-11-84-S2.zip]

Archive with 4 entries (3 files):
- Hayashietal-CCS-model-A.xml
- __MACOSX/
- __MACOSX/._Hayashietal-CCS-model-A.xml
- Hayashietal-CCS-model-B.xml
