# Supplementary material for: A systems biology approach to suppress TNF-induced proinflammatory gene expressions
Source: Cell Commun Signal. 2013 Nov 7;11:84. doi: 10.1186/1478-811X-11-84 (PMC3832246; doi:10.1186/1478-811X-11-84)
Supplement: Additional file 2 — TNFR1 models A & B in SBML format. [file 1478-811X-11-84-S2.zip › Hayashietal-CCS-model-A.xml]

<?xml version="1.0" encoding="UTF-8"?>
<!-- Created by COPASI version 4.8 (Build 35) on 2013-11-06 08:15 with libSBML version 4.2.0. -->
<sbml xmlns="http://www.sbml.org/sbml/level2/version4" level="2" version="4">
  <model metaid="COPASI1" id="Model_1" name="New Model">
    <annotation>
      <COPASI xmlns="http://www.copasi.org/static/sbml">
        <rdf:RDF xmlns:dcterms="http://purl.org/dc/terms/" xmlns:rdf="http://www.w3.org/1999/02/22-rdf-syntax-ns#">
          <rdf:Description rdf:about="#COPASI1">
            <dcterms:created>
              <rdf:Description>
                <dcterms:W3CDTF>2013-05-27T11:09:50Z</dcterms:W3CDTF>
              </rdf:Description>
            </dcterms:created>
          </rdf:Description>
        </rdf:RDF>
      </COPASI>
    </annotation>
    <listOfUnitDefinitions>
      <unitDefinition id="volume" name="volume">
        <listOfUnits>
          <unit kind="litre" scale="-3"/>
        </listOfUnits>
      </unitDefinition>
      <unitDefinition id="substance" name="substance">
        <listOfUnits>
          <unit kind="mole" scale="-3"/>
        </listOfUnits>
      </unitDefinition>
    </listOfUnitDefinitions>
    <listOfCompartments>
      <compartment metaid="COPASI2" id="compartment_1" name="compartment" size="1">
        <annotation>
          <COPASI xmlns="http://www.copasi.org/static/sbml">
            <rdf:RDF xmlns:dcterms="http://purl.org/dc/terms/" xmlns:rdf="http://www.w3.org/1999/02/22-rdf-syntax-ns#">
              <rdf:Description rdf:about="#COPASI2">
                <dcterms:created>
                  <rdf:Description>
                    <dcterms:W3CDTF>2013-08-06T16:01:29Z</dcterms:W3CDTF>
                  </rdf:Description>
                </dcterms:created>
              </rdf:Description>
            </rdf:RDF>
          </COPASI>
        </annotation>
      </compartment>
    </listOfCompartments>
    <listOfSpecies>
      <species metaid="COPASI3" id="species_1" name="IkBa" compartment="compartment_1" initialConcentration="0">
        <annotation>
          <COPASI xmlns="http://www.copasi.org/static/sbml">
            <rdf:RDF xmlns:dcterms="http://purl.org/dc/terms/" xmlns:rdf="http://www.w3.org/1999/02/22-rdf-syntax-ns#">
              <rdf:Description rdf:about="#COPASI3">
                <dcterms:created>
                  <rdf:Description>
                    <dcterms:W3CDTF>2013-05-27T11:15:52Z</dcterms:W3CDTF>
                  </rdf:Description>
                </dcterms:created>
              </rdf:Description>
            </rdf:RDF>
          </COPASI>
        </annotation>
      </species>
      <species metaid="COPASI4" id="species_2" name="NFkBc" compartment="compartment_1" initialConcentration="0">
        <annotation>
          <COPASI xmlns="http://www.copasi.org/static/sbml">
            <rdf:RDF xmlns:dcterms="http://purl.org/dc/terms/" xmlns:rdf="http://www.w3.org/1999/02/22-rdf-syntax-ns#">
              <rdf:Description rdf:about="#COPASI4">
                <dcterms:created>
                  <rdf:Description>
                    <dcterms:W3CDTF>2013-05-27T11:15:08Z</dcterms:W3CDTF>
                  </rdf:Description>
                </dcterms:created>
              </rdf:Description>
            </rdf:RDF>
          </COPASI>
        </annotation>
      </species>
      <species metaid="COPASI5" id="species_3" name="TNFR1" compartment="compartment_1" initialConcentration="1">
        <annotation>
          <COPASI xmlns="http://www.copasi.org/static/sbml">
            <rdf:RDF xmlns:dcterms="http://purl.org/dc/terms/" xmlns:rdf="http://www.w3.org/1999/02/22-rdf-syntax-ns#">
              <rdf:Description rdf:about="#COPASI5">
                <dcterms:created>
                  <rdf:Description>
                    <dcterms:W3CDTF>2013-07-28T17:05:32Z</dcterms:W3CDTF>
                  </rdf:Description>
                </dcterms:created>
              </rdf:Description>
            </rdf:RDF>
          </COPASI>
        </annotation>
      </species>
      <species metaid="COPASI107" id="species_4" name="TRADD" compartment="compartment_1" initialConcentration="0">
        <annotation>
          <COPASI xmlns="http://www.copasi.org/static/sbml">
            <rdf:RDF xmlns:dcterms="http://purl.org/dc/terms/" xmlns:rdf="http://www.w3.org/1999/02/22-rdf-syntax-ns#">
              <rdf:Description rdf:about="#COPASI107">
                <dcterms:created>
                  <rdf:Description>
                    <dcterms:W3CDTF>2013-11-06T08:13:56Z</dcterms:W3CDTF>
                  </rdf:Description>
                </dcterms:created>
              </rdf:Description>
            </rdf:RDF>
          </COPASI>
        </annotation>
      </species>
      <species metaid="COPASI108" id="species_5" name="cIAP" compartment="compartment_1" initialConcentration="0">
        <annotation>
          <COPASI xmlns="http://www.copasi.org/static/sbml">
            <rdf:RDF xmlns:dcterms="http://purl.org/dc/terms/" xmlns:rdf="http://www.w3.org/1999/02/22-rdf-syntax-ns#">
              <rdf:Description rdf:about="#COPASI108">
                <dcterms:created>
                  <rdf:Description>
                    <dcterms:W3CDTF>2013-11-06T08:10:10Z</dcterms:W3CDTF>
                  </rdf:Description>
                </dcterms:created>
              </rdf:Description>
            </rdf:RDF>
          </COPASI>
        </annotation>
      </species>
      <species metaid="COPASI6" id="species_6" name="TRAF6" compartment="compartment_1" initialConcentration="0">
        <annotation>
          <COPASI xmlns="http://www.copasi.org/static/sbml">
            <rdf:RDF xmlns:dcterms="http://purl.org/dc/terms/" xmlns:rdf="http://www.w3.org/1999/02/22-rdf-syntax-ns#">
              <rdf:Description rdf:about="#COPASI6">
                <dcterms:created>
                  <rdf:Description>
                    <dcterms:W3CDTF>2013-07-28T17:21:26Z</dcterms:W3CDTF>
                  </rdf:Description>
                </dcterms:created>
              </rdf:Description>
            </rdf:RDF>
          </COPASI>
        </annotation>
      </species>
      <species metaid="COPASI109" id="species_7" name="TRAF5" compartment="compartment_1" initialConcentration="0">
        <annotation>
          <COPASI xmlns="http://www.copasi.org/static/sbml">
            <rdf:RDF xmlns:dcterms="http://purl.org/dc/terms/" xmlns:rdf="http://www.w3.org/1999/02/22-rdf-syntax-ns#">
              <rdf:Description rdf:about="#COPASI109">
                <dcterms:created>
                  <rdf:Description>
                    <dcterms:W3CDTF>2013-11-06T08:14:06Z</dcterms:W3CDTF>
                  </rdf:Description>
                </dcterms:created>
              </rdf:Description>
            </rdf:RDF>
          </COPASI>
        </annotation>
      </species>
      <species metaid="COPASI110" id="species_8" name="RIP1" compartment="compartment_1" initialConcentration="0">
        <annotation>
          <COPASI xmlns="http://www.copasi.org/static/sbml">
            <rdf:RDF xmlns:dcterms="http://purl.org/dc/terms/" xmlns:rdf="http://www.w3.org/1999/02/22-rdf-syntax-ns#">
              <rdf:Description rdf:about="#COPASI110">
                <dcterms:created>
                  <rdf:Description>
                    <dcterms:W3CDTF>2013-11-06T08:13:25Z</dcterms:W3CDTF>
                  </rdf:Description>
                </dcterms:created>
              </rdf:Description>
            </rdf:RDF>
          </COPASI>
        </annotation>
      </species>
      <species metaid="COPASI111" id="species_9" name="TRAF2" compartment="compartment_1" initialConcentration="0">
        <annotation>
          <COPASI xmlns="http://www.copasi.org/static/sbml">
            <rdf:RDF xmlns:dcterms="http://purl.org/dc/terms/" xmlns:rdf="http://www.w3.org/1999/02/22-rdf-syntax-ns#">
              <rdf:Description rdf:about="#COPASI111">
                <dcterms:created>
                  <rdf:Description>
                    <dcterms:W3CDTF>2013-11-06T08:14:02Z</dcterms:W3CDTF>
                  </rdf:Description>
                </dcterms:created>
              </rdf:Description>
            </rdf:RDF>
          </COPASI>
        </annotation>
      </species>
      <species metaid="COPASI7" id="species_10" name="TAK1complex" compartment="compartment_1" initialConcentration="0">
        <annotation>
          <COPASI xmlns="http://www.copasi.org/static/sbml">
            <rdf:RDF xmlns:dcterms="http://purl.org/dc/terms/" xmlns:rdf="http://www.w3.org/1999/02/22-rdf-syntax-ns#">
              <rdf:Description rdf:about="#COPASI7">
                <dcterms:created>
                  <rdf:Description>
                    <dcterms:W3CDTF>2013-08-06T17:43:59Z</dcterms:W3CDTF>
                  </rdf:Description>
                </dcterms:created>
              </rdf:Description>
            </rdf:RDF>
          </COPASI>
        </annotation>
      </species>
      <species metaid="COPASI112" id="species_11" name="LUBAC" compartment="compartment_1" initialConcentration="0">
        <annotation>
          <COPASI xmlns="http://www.copasi.org/static/sbml">
            <rdf:RDF xmlns:dcterms="http://purl.org/dc/terms/" xmlns:rdf="http://www.w3.org/1999/02/22-rdf-syntax-ns#">
              <rdf:Description rdf:about="#COPASI112">
                <dcterms:created>
                  <rdf:Description>
                    <dcterms:W3CDTF>2013-11-06T08:11:27Z</dcterms:W3CDTF>
                  </rdf:Description>
                </dcterms:created>
              </rdf:Description>
            </rdf:RDF>
          </COPASI>
        </annotation>
      </species>
      <species metaid="COPASI113" id="species_12" name="SHARPIN" compartment="compartment_1" initialConcentration="0">
        <annotation>
          <COPASI xmlns="http://www.copasi.org/static/sbml">
            <rdf:RDF xmlns:dcterms="http://purl.org/dc/terms/" xmlns:rdf="http://www.w3.org/1999/02/22-rdf-syntax-ns#">
              <rdf:Description rdf:about="#COPASI113">
                <dcterms:created>
                  <rdf:Description>
                    <dcterms:W3CDTF>2013-11-06T08:13:30Z</dcterms:W3CDTF>
                  </rdf:Description>
                </dcterms:created>
              </rdf:Description>
            </rdf:RDF>
          </COPASI>
        </annotation>
      </species>
      <species metaid="COPASI114" id="species_13" name="MKK12" compartment="compartment_1" initialConcentration="0">
        <annotation>
          <COPASI xmlns="http://www.copasi.org/static/sbml">
            <rdf:RDF xmlns:dcterms="http://purl.org/dc/terms/" xmlns:rdf="http://www.w3.org/1999/02/22-rdf-syntax-ns#">
              <rdf:Description rdf:about="#COPASI114">
                <dcterms:created>
                  <rdf:Description>
                    <dcterms:W3CDTF>2013-11-06T08:11:32Z</dcterms:W3CDTF>
                  </rdf:Description>
                </dcterms:created>
              </rdf:Description>
            </rdf:RDF>
          </COPASI>
        </annotation>
      </species>
      <species metaid="COPASI8" id="species_14" name="MKK47" compartment="compartment_1" initialConcentration="0">
        <annotation>
          <COPASI xmlns="http://www.copasi.org/static/sbml">
            <rdf:RDF xmlns:dcterms="http://purl.org/dc/terms/" xmlns:rdf="http://www.w3.org/1999/02/22-rdf-syntax-ns#">
              <rdf:Description rdf:about="#COPASI8">
                <dcterms:created>
                  <rdf:Description>
                    <dcterms:W3CDTF>2013-07-28T19:55:17Z</dcterms:W3CDTF>
                  </rdf:Description>
                </dcterms:created>
              </rdf:Description>
            </rdf:RDF>
          </COPASI>
        </annotation>
      </species>
      <species metaid="COPASI9" id="species_15" name="MKK36" compartment="compartment_1" initialConcentration="0">
        <annotation>
          <COPASI xmlns="http://www.copasi.org/static/sbml">
            <rdf:RDF xmlns:dcterms="http://purl.org/dc/terms/" xmlns:rdf="http://www.w3.org/1999/02/22-rdf-syntax-ns#">
              <rdf:Description rdf:about="#COPASI9">
                <dcterms:created>
                  <rdf:Description>
                    <dcterms:W3CDTF>2013-07-28T19:55:26Z</dcterms:W3CDTF>
                  </rdf:Description>
                </dcterms:created>
              </rdf:Description>
            </rdf:RDF>
          </COPASI>
        </annotation>
      </species>
      <species metaid="COPASI115" id="species_16" name="ERKc" compartment="compartment_1" initialConcentration="0">
        <annotation>
          <COPASI xmlns="http://www.copasi.org/static/sbml">
            <rdf:RDF xmlns:dcterms="http://purl.org/dc/terms/" xmlns:rdf="http://www.w3.org/1999/02/22-rdf-syntax-ns#">
              <rdf:Description rdf:about="#COPASI115">
                <dcterms:created>
                  <rdf:Description>
                    <dcterms:W3CDTF>2013-11-06T08:10:16Z</dcterms:W3CDTF>
                  </rdf:Description>
                </dcterms:created>
              </rdf:Description>
            </rdf:RDF>
          </COPASI>
        </annotation>
      </species>
      <species metaid="COPASI10" id="species_17" name="JNKc" compartment="compartment_1" initialConcentration="0">
        <annotation>
          <COPASI xmlns="http://www.copasi.org/static/sbml">
            <rdf:RDF xmlns:dcterms="http://purl.org/dc/terms/" xmlns:rdf="http://www.w3.org/1999/02/22-rdf-syntax-ns#">
              <rdf:Description rdf:about="#COPASI10">
                <dcterms:created>
                  <rdf:Description>
                    <dcterms:W3CDTF>2013-07-28T19:55:15Z</dcterms:W3CDTF>
                  </rdf:Description>
                </dcterms:created>
              </rdf:Description>
            </rdf:RDF>
          </COPASI>
        </annotation>
      </species>
      <species metaid="COPASI116" id="species_18" name="p38c" compartment="compartment_1" initialConcentration="0">
        <annotation>
          <COPASI xmlns="http://www.copasi.org/static/sbml">
            <rdf:RDF xmlns:dcterms="http://purl.org/dc/terms/" xmlns:rdf="http://www.w3.org/1999/02/22-rdf-syntax-ns#">
              <rdf:Description rdf:about="#COPASI116">
                <dcterms:created>
                  <rdf:Description>
                    <dcterms:W3CDTF>2013-11-06T08:12:27Z</dcterms:W3CDTF>
                  </rdf:Description>
                </dcterms:created>
              </rdf:Description>
            </rdf:RDF>
          </COPASI>
        </annotation>
      </species>
      <species metaid="COPASI117" id="species_19" name="IKK" compartment="compartment_1" initialConcentration="0">
        <annotation>
          <COPASI xmlns="http://www.copasi.org/static/sbml">
            <rdf:RDF xmlns:dcterms="http://purl.org/dc/terms/" xmlns:rdf="http://www.w3.org/1999/02/22-rdf-syntax-ns#">
              <rdf:Description rdf:about="#COPASI117">
                <dcterms:created>
                  <rdf:Description>
                    <dcterms:W3CDTF>2013-11-06T08:11:00Z</dcterms:W3CDTF>
                  </rdf:Description>
                </dcterms:created>
              </rdf:Description>
            </rdf:RDF>
          </COPASI>
        </annotation>
      </species>
      <species metaid="COPASI11" id="species_20" name="NFkBn" compartment="compartment_1" initialConcentration="0">
        <annotation>
          <COPASI xmlns="http://www.copasi.org/static/sbml">
            <rdf:RDF xmlns:dcterms="http://purl.org/dc/terms/" xmlns:rdf="http://www.w3.org/1999/02/22-rdf-syntax-ns#">
              <rdf:Description rdf:about="#COPASI11">
                <dcterms:created>
                  <rdf:Description>
                    <dcterms:W3CDTF>2013-07-28T17:15:10Z</dcterms:W3CDTF>
                  </rdf:Description>
                </dcterms:created>
              </rdf:Description>
            </rdf:RDF>
          </COPASI>
        </annotation>
      </species>
      <species metaid="COPASI118" id="species_21" name="p38n" compartment="compartment_1" initialConcentration="0">
        <annotation>
          <COPASI xmlns="http://www.copasi.org/static/sbml">
            <rdf:RDF xmlns:dcterms="http://purl.org/dc/terms/" xmlns:rdf="http://www.w3.org/1999/02/22-rdf-syntax-ns#">
              <rdf:Description rdf:about="#COPASI118">
                <dcterms:created>
                  <rdf:Description>
                    <dcterms:W3CDTF>2013-11-06T08:12:27Z</dcterms:W3CDTF>
                  </rdf:Description>
                </dcterms:created>
              </rdf:Description>
            </rdf:RDF>
          </COPASI>
        </annotation>
      </species>
      <species metaid="COPASI12" id="species_22" name="JNKn" compartment="compartment_1" initialConcentration="0">
        <annotation>
          <COPASI xmlns="http://www.copasi.org/static/sbml">
            <rdf:RDF xmlns:dcterms="http://purl.org/dc/terms/" xmlns:rdf="http://www.w3.org/1999/02/22-rdf-syntax-ns#">
              <rdf:Description rdf:about="#COPASI12">
                <dcterms:created>
                  <rdf:Description>
                    <dcterms:W3CDTF>2013-07-28T17:18:46Z</dcterms:W3CDTF>
                  </rdf:Description>
                </dcterms:created>
              </rdf:Description>
            </rdf:RDF>
          </COPASI>
        </annotation>
      </species>
      <species metaid="COPASI119" id="species_23" name="ERKn" compartment="compartment_1" initialConcentration="0">
        <annotation>
          <COPASI xmlns="http://www.copasi.org/static/sbml">
            <rdf:RDF xmlns:dcterms="http://purl.org/dc/terms/" xmlns:rdf="http://www.w3.org/1999/02/22-rdf-syntax-ns#">
              <rdf:Description rdf:about="#COPASI119">
                <dcterms:created>
                  <rdf:Description>
                    <dcterms:W3CDTF>2013-11-06T08:10:15Z</dcterms:W3CDTF>
                  </rdf:Description>
                </dcterms:created>
              </rdf:Description>
            </rdf:RDF>
          </COPASI>
        </annotation>
      </species>
      <species metaid="COPASI13" id="species_24" name="AP1" compartment="compartment_1" initialConcentration="0">
        <annotation>
          <COPASI xmlns="http://www.copasi.org/static/sbml">
            <rdf:RDF xmlns:dcterms="http://purl.org/dc/terms/" xmlns:rdf="http://www.w3.org/1999/02/22-rdf-syntax-ns#">
              <rdf:Description rdf:about="#COPASI13">
                <dcterms:created>
                  <rdf:Description>
                    <dcterms:W3CDTF>2013-07-28T17:47:42Z</dcterms:W3CDTF>
                  </rdf:Description>
                </dcterms:created>
              </rdf:Description>
            </rdf:RDF>
          </COPASI>
        </annotation>
      </species>
      <species metaid="COPASI14" id="species_25" name="G1promoter" compartment="compartment_1" initialConcentration="0">
        <annotation>
          <COPASI xmlns="http://www.copasi.org/static/sbml">
            <rdf:RDF xmlns:dcterms="http://purl.org/dc/terms/" xmlns:rdf="http://www.w3.org/1999/02/22-rdf-syntax-ns#">
              <rdf:Description rdf:about="#COPASI14">
                <dcterms:created>
                  <rdf:Description>
                    <dcterms:W3CDTF>2013-07-28T17:47:40Z</dcterms:W3CDTF>
                  </rdf:Description>
                </dcterms:created>
              </rdf:Description>
            </rdf:RDF>
          </COPASI>
        </annotation>
      </species>
      <species metaid="COPASI15" id="species_26" name="G2promoter" compartment="compartment_1" initialConcentration="0">
        <annotation>
          <COPASI xmlns="http://www.copasi.org/static/sbml">
            <rdf:RDF xmlns:dcterms="http://purl.org/dc/terms/" xmlns:rdf="http://www.w3.org/1999/02/22-rdf-syntax-ns#">
              <rdf:Description rdf:about="#COPASI15">
                <dcterms:created>
                  <rdf:Description>
                    <dcterms:W3CDTF>2013-07-28T17:47:40Z</dcterms:W3CDTF>
                  </rdf:Description>
                </dcterms:created>
              </rdf:Description>
            </rdf:RDF>
          </COPASI>
        </annotation>
      </species>
      <species metaid="COPASI16" id="species_27" name="G3promoter" compartment="compartment_1" initialConcentration="0">
        <annotation>
          <COPASI xmlns="http://www.copasi.org/static/sbml">
            <rdf:RDF xmlns:dcterms="http://purl.org/dc/terms/" xmlns:rdf="http://www.w3.org/1999/02/22-rdf-syntax-ns#">
              <rdf:Description rdf:about="#COPASI16">
                <dcterms:created>
                  <rdf:Description>
                    <dcterms:W3CDTF>2013-07-28T17:47:41Z</dcterms:W3CDTF>
                  </rdf:Description>
                </dcterms:created>
              </rdf:Description>
            </rdf:RDF>
          </COPASI>
        </annotation>
      </species>
      <species metaid="COPASI17" id="species_28" name="G1pre1" compartment="compartment_1" initialConcentration="0">
        <annotation>
          <COPASI xmlns="http://www.copasi.org/static/sbml">
            <rdf:RDF xmlns:dcterms="http://purl.org/dc/terms/" xmlns:rdf="http://www.w3.org/1999/02/22-rdf-syntax-ns#">
              <rdf:Description rdf:about="#COPASI17">
                <dcterms:created>
                  <rdf:Description>
                    <dcterms:W3CDTF>2013-07-28T17:46:50Z</dcterms:W3CDTF>
                  </rdf:Description>
                </dcterms:created>
              </rdf:Description>
            </rdf:RDF>
          </COPASI>
        </annotation>
      </species>
      <species metaid="COPASI18" id="species_29" name="G1mRNA" compartment="compartment_1" initialConcentration="0">
        <annotation>
          <COPASI xmlns="http://www.copasi.org/static/sbml">
            <rdf:RDF xmlns:dcterms="http://purl.org/dc/terms/" xmlns:rdf="http://www.w3.org/1999/02/22-rdf-syntax-ns#">
              <rdf:Description rdf:about="#COPASI18">
                <dcterms:created>
                  <rdf:Description>
                    <dcterms:W3CDTF>2013-08-06T18:04:09Z</dcterms:W3CDTF>
                  </rdf:Description>
                </dcterms:created>
              </rdf:Description>
            </rdf:RDF>
          </COPASI>
        </annotation>
      </species>
      <species metaid="COPASI19" id="species_30" name="G2pre1" compartment="compartment_1" initialConcentration="0">
        <annotation>
          <COPASI xmlns="http://www.copasi.org/static/sbml">
            <rdf:RDF xmlns:dcterms="http://purl.org/dc/terms/" xmlns:rdf="http://www.w3.org/1999/02/22-rdf-syntax-ns#">
              <rdf:Description rdf:about="#COPASI19">
                <dcterms:created>
                  <rdf:Description>
                    <dcterms:W3CDTF>2013-07-28T17:47:05Z</dcterms:W3CDTF>
                  </rdf:Description>
                </dcterms:created>
              </rdf:Description>
            </rdf:RDF>
          </COPASI>
        </annotation>
      </species>
      <species metaid="COPASI20" id="species_31" name="G2pre2" compartment="compartment_1" initialConcentration="0">
        <annotation>
          <COPASI xmlns="http://www.copasi.org/static/sbml">
            <rdf:RDF xmlns:dcterms="http://purl.org/dc/terms/" xmlns:rdf="http://www.w3.org/1999/02/22-rdf-syntax-ns#">
              <rdf:Description rdf:about="#COPASI20">
                <dcterms:created>
                  <rdf:Description>
                    <dcterms:W3CDTF>2013-07-28T17:47:14Z</dcterms:W3CDTF>
                  </rdf:Description>
                </dcterms:created>
              </rdf:Description>
            </rdf:RDF>
          </COPASI>
        </annotation>
      </species>
      <species metaid="COPASI21" id="species_32" name="G2mRNA" compartment="compartment_1" initialConcentration="0">
        <annotation>
          <COPASI xmlns="http://www.copasi.org/static/sbml">
            <rdf:RDF xmlns:dcterms="http://purl.org/dc/terms/" xmlns:rdf="http://www.w3.org/1999/02/22-rdf-syntax-ns#">
              <rdf:Description rdf:about="#COPASI21">
                <dcterms:created>
                  <rdf:Description>
                    <dcterms:W3CDTF>2013-08-06T16:05:45Z</dcterms:W3CDTF>
                  </rdf:Description>
                </dcterms:created>
              </rdf:Description>
            </rdf:RDF>
          </COPASI>
        </annotation>
      </species>
      <species metaid="COPASI22" id="species_33" name="G3pre1" compartment="compartment_1" initialConcentration="0">
        <annotation>
          <COPASI xmlns="http://www.copasi.org/static/sbml">
            <rdf:RDF xmlns:dcterms="http://purl.org/dc/terms/" xmlns:rdf="http://www.w3.org/1999/02/22-rdf-syntax-ns#">
              <rdf:Description rdf:about="#COPASI22">
                <dcterms:created>
                  <rdf:Description>
                    <dcterms:W3CDTF>2013-07-28T17:47:21Z</dcterms:W3CDTF>
                  </rdf:Description>
                </dcterms:created>
              </rdf:Description>
            </rdf:RDF>
          </COPASI>
        </annotation>
      </species>
      <species metaid="COPASI23" id="species_34" name="G3pre2" compartment="compartment_1" initialConcentration="0">
        <annotation>
          <COPASI xmlns="http://www.copasi.org/static/sbml">
            <rdf:RDF xmlns:dcterms="http://purl.org/dc/terms/" xmlns:rdf="http://www.w3.org/1999/02/22-rdf-syntax-ns#">
              <rdf:Description rdf:about="#COPASI23">
                <dcterms:created>
                  <rdf:Description>
                    <dcterms:W3CDTF>2013-07-28T17:47:26Z</dcterms:W3CDTF>
                  </rdf:Description>
                </dcterms:created>
              </rdf:Description>
            </rdf:RDF>
          </COPASI>
        </annotation>
      </species>
      <species metaid="COPASI24" id="species_35" name="G3pre3" compartment="compartment_1" initialConcentration="0">
        <annotation>
          <COPASI xmlns="http://www.copasi.org/static/sbml">
            <rdf:RDF xmlns:dcterms="http://purl.org/dc/terms/" xmlns:rdf="http://www.w3.org/1999/02/22-rdf-syntax-ns#">
              <rdf:Description rdf:about="#COPASI24">
                <dcterms:created>
                  <rdf:Description>
                    <dcterms:W3CDTF>2013-07-28T17:47:31Z</dcterms:W3CDTF>
                  </rdf:Description>
                </dcterms:created>
              </rdf:Description>
            </rdf:RDF>
          </COPASI>
        </annotation>
      </species>
      <species metaid="COPASI25" id="species_36" name="G3mRNA" compartment="compartment_1" initialConcentration="0">
        <annotation>
          <COPASI xmlns="http://www.copasi.org/static/sbml">
            <rdf:RDF xmlns:dcterms="http://purl.org/dc/terms/" xmlns:rdf="http://www.w3.org/1999/02/22-rdf-syntax-ns#">
              <rdf:Description rdf:about="#COPASI25">
                <dcterms:created>
                  <rdf:Description>
                    <dcterms:W3CDTF>2013-08-06T22:25:12Z</dcterms:W3CDTF>
                  </rdf:Description>
                </dcterms:created>
              </rdf:Description>
            </rdf:RDF>
          </COPASI>
        </annotation>
      </species>
      <species metaid="COPASI26" id="species_37" name="X1" compartment="compartment_1" initialConcentration="0">
        <annotation>
          <COPASI xmlns="http://www.copasi.org/static/sbml">
            <rdf:RDF xmlns:dcterms="http://purl.org/dc/terms/" xmlns:rdf="http://www.w3.org/1999/02/22-rdf-syntax-ns#">
              <rdf:Description rdf:about="#COPASI26">
                <dcterms:created>
                  <rdf:Description>
                    <dcterms:W3CDTF>2013-08-06T16:05:28Z</dcterms:W3CDTF>
                  </rdf:Description>
                </dcterms:created>
              </rdf:Description>
            </rdf:RDF>
          </COPASI>
        </annotation>
      </species>
      <species metaid="COPASI27" id="species_38" name="X2" compartment="compartment_1" initialConcentration="0">
        <annotation>
          <COPASI xmlns="http://www.copasi.org/static/sbml">
            <rdf:RDF xmlns:dcterms="http://purl.org/dc/terms/" xmlns:rdf="http://www.w3.org/1999/02/22-rdf-syntax-ns#">
              <rdf:Description rdf:about="#COPASI27">
                <dcterms:created>
                  <rdf:Description>
                    <dcterms:W3CDTF>2013-07-28T17:05:34Z</dcterms:W3CDTF>
                  </rdf:Description>
                </dcterms:created>
              </rdf:Description>
            </rdf:RDF>
          </COPASI>
        </annotation>
      </species>
      <species metaid="COPASI28" id="species_39" name="X3" compartment="compartment_1" initialConcentration="0">
        <annotation>
          <COPASI xmlns="http://www.copasi.org/static/sbml">
            <rdf:RDF xmlns:dcterms="http://purl.org/dc/terms/" xmlns:rdf="http://www.w3.org/1999/02/22-rdf-syntax-ns#">
              <rdf:Description rdf:about="#COPASI28">
                <dcterms:created>
                  <rdf:Description>
                    <dcterms:W3CDTF>2013-07-28T17:05:25Z</dcterms:W3CDTF>
                  </rdf:Description>
                </dcterms:created>
              </rdf:Description>
            </rdf:RDF>
          </COPASI>
        </annotation>
      </species>
      <species metaid="COPASI29" id="species_40" name="X4" compartment="compartment_1" initialConcentration="0">
        <annotation>
          <COPASI xmlns="http://www.copasi.org/static/sbml">
            <rdf:RDF xmlns:dcterms="http://purl.org/dc/terms/" xmlns:rdf="http://www.w3.org/1999/02/22-rdf-syntax-ns#">
              <rdf:Description rdf:about="#COPASI29">
                <dcterms:created>
                  <rdf:Description>
                    <dcterms:W3CDTF>2013-07-28T17:05:28Z</dcterms:W3CDTF>
                  </rdf:Description>
                </dcterms:created>
              </rdf:Description>
            </rdf:RDF>
          </COPASI>
        </annotation>
      </species>
      <species metaid="COPASI30" id="species_41" name="X5" compartment="compartment_1" initialConcentration="0">
        <annotation>
          <COPASI xmlns="http://www.copasi.org/static/sbml">
            <rdf:RDF xmlns:dcterms="http://purl.org/dc/terms/" xmlns:rdf="http://www.w3.org/1999/02/22-rdf-syntax-ns#">
              <rdf:Description rdf:about="#COPASI30">
                <dcterms:created>
                  <rdf:Description>
                    <dcterms:W3CDTF>2013-07-30T03:36:17Z</dcterms:W3CDTF>
                  </rdf:Description>
                </dcterms:created>
              </rdf:Description>
            </rdf:RDF>
          </COPASI>
        </annotation>
      </species>
      <species id="species_42" name="X6" compartment="compartment_1" initialConcentration="0"/>
      <species metaid="COPASI31" id="species_43" name="X7" compartment="compartment_1" initialConcentration="0">
        <annotation>
          <COPASI xmlns="http://www.copasi.org/static/sbml">
            <rdf:RDF xmlns:dcterms="http://purl.org/dc/terms/" xmlns:rdf="http://www.w3.org/1999/02/22-rdf-syntax-ns#">
              <rdf:Description rdf:about="#COPASI31">
                <dcterms:created>
                  <rdf:Description>
                    <dcterms:W3CDTF>2013-07-28T20:12:37Z</dcterms:W3CDTF>
                  </rdf:Description>
                </dcterms:created>
              </rdf:Description>
            </rdf:RDF>
          </COPASI>
        </annotation>
      </species>
      <species metaid="COPASI32" id="species_44" name="X8" compartment="compartment_1" initialConcentration="0">
        <annotation>
          <COPASI xmlns="http://www.copasi.org/static/sbml">
            <rdf:RDF xmlns:dcterms="http://purl.org/dc/terms/" xmlns:rdf="http://www.w3.org/1999/02/22-rdf-syntax-ns#">
              <rdf:Description rdf:about="#COPASI32">
                <dcterms:created>
                  <rdf:Description>
                    <dcterms:W3CDTF>2013-07-28T18:20:11Z</dcterms:W3CDTF>
                  </rdf:Description>
                </dcterms:created>
              </rdf:Description>
            </rdf:RDF>
          </COPASI>
        </annotation>
      </species>
      <species metaid="COPASI33" id="species_45" name="X9" compartment="compartment_1" initialConcentration="0">
        <annotation>
          <COPASI xmlns="http://www.copasi.org/static/sbml">
            <rdf:RDF xmlns:dcterms="http://purl.org/dc/terms/" xmlns:rdf="http://www.w3.org/1999/02/22-rdf-syntax-ns#">
              <rdf:Description rdf:about="#COPASI33">
                <dcterms:created>
                  <rdf:Description>
                    <dcterms:W3CDTF>2013-08-06T16:05:25Z</dcterms:W3CDTF>
                  </rdf:Description>
                </dcterms:created>
              </rdf:Description>
            </rdf:RDF>
          </COPASI>
        </annotation>
      </species>
      <species metaid="COPASI34" id="species_46" name="X10" compartment="compartment_1" initialConcentration="0">
        <annotation>
          <COPASI xmlns="http://www.copasi.org/static/sbml">
            <rdf:RDF xmlns:dcterms="http://purl.org/dc/terms/" xmlns:rdf="http://www.w3.org/1999/02/22-rdf-syntax-ns#">
              <rdf:Description rdf:about="#COPASI34">
                <dcterms:created>
                  <rdf:Description>
                    <dcterms:W3CDTF>2013-08-06T16:05:16Z</dcterms:W3CDTF>
                  </rdf:Description>
                </dcterms:created>
              </rdf:Description>
            </rdf:RDF>
          </COPASI>
        </annotation>
      </species>
      <species metaid="COPASI35" id="species_47" name="X11" compartment="compartment_1" initialConcentration="0">
        <annotation>
          <COPASI xmlns="http://www.copasi.org/static/sbml">
            <rdf:RDF xmlns:dcterms="http://purl.org/dc/terms/" xmlns:rdf="http://www.w3.org/1999/02/22-rdf-syntax-ns#">
              <rdf:Description rdf:about="#COPASI35">
                <dcterms:created>
                  <rdf:Description>
                    <dcterms:W3CDTF>2013-08-07T01:16:12Z</dcterms:W3CDTF>
                  </rdf:Description>
                </dcterms:created>
              </rdf:Description>
            </rdf:RDF>
          </COPASI>
        </annotation>
      </species>
      <species metaid="COPASI36" id="species_48" name="X12" compartment="compartment_1" initialConcentration="0">
        <annotation>
          <COPASI xmlns="http://www.copasi.org/static/sbml">
            <rdf:RDF xmlns:dcterms="http://purl.org/dc/terms/" xmlns:rdf="http://www.w3.org/1999/02/22-rdf-syntax-ns#">
              <rdf:Description rdf:about="#COPASI36">
                <dcterms:created>
                  <rdf:Description>
                    <dcterms:W3CDTF>2013-08-07T01:16:15Z</dcterms:W3CDTF>
                  </rdf:Description>
                </dcterms:created>
              </rdf:Description>
            </rdf:RDF>
          </COPASI>
        </annotation>
      </species>
      <species metaid="COPASI37" id="species_49" name="X13" compartment="compartment_1" initialConcentration="0">
        <annotation>
          <COPASI xmlns="http://www.copasi.org/static/sbml">
            <rdf:RDF xmlns:dcterms="http://purl.org/dc/terms/" xmlns:rdf="http://www.w3.org/1999/02/22-rdf-syntax-ns#">
              <rdf:Description rdf:about="#COPASI37">
                <dcterms:created>
                  <rdf:Description>
                    <dcterms:W3CDTF>2013-08-07T01:21:20Z</dcterms:W3CDTF>
                  </rdf:Description>
                </dcterms:created>
              </rdf:Description>
            </rdf:RDF>
          </COPASI>
        </annotation>
      </species>
      <species metaid="COPASI38" id="species_50" name="X14" compartment="compartment_1" initialConcentration="0">
        <annotation>
          <COPASI xmlns="http://www.copasi.org/static/sbml">
            <rdf:RDF xmlns:dcterms="http://purl.org/dc/terms/" xmlns:rdf="http://www.w3.org/1999/02/22-rdf-syntax-ns#">
              <rdf:Description rdf:about="#COPASI38">
                <dcterms:created>
                  <rdf:Description>
                    <dcterms:W3CDTF>2013-08-07T01:21:23Z</dcterms:W3CDTF>
                  </rdf:Description>
                </dcterms:created>
              </rdf:Description>
            </rdf:RDF>
          </COPASI>
        </annotation>
      </species>
      <species metaid="COPASI39" id="species_51" name="Y" compartment="compartment_1" initialConcentration="0">
        <annotation>
          <COPASI xmlns="http://www.copasi.org/static/sbml">
            <rdf:RDF xmlns:dcterms="http://purl.org/dc/terms/" xmlns:rdf="http://www.w3.org/1999/02/22-rdf-syntax-ns#">
              <rdf:Description rdf:about="#COPASI39">
                <dcterms:created>
                  <rdf:Description>
                    <dcterms:W3CDTF>2013-08-07T11:40:16Z</dcterms:W3CDTF>
                  </rdf:Description>
                </dcterms:created>
              </rdf:Description>
            </rdf:RDF>
          </COPASI>
        </annotation>
      </species>
    </listOfSpecies>
    <listOfParameters>
      <parameter metaid="COPASI40" id="parameter_1" name="FB" value="0.002">
        <annotation>
          <COPASI xmlns="http://www.copasi.org/static/sbml">
            <rdf:RDF xmlns:dcterms="http://purl.org/dc/terms/" xmlns:rdf="http://www.w3.org/1999/02/22-rdf-syntax-ns#">
              <rdf:Description rdf:about="#COPASI40">
                <dcterms:created>
                  <rdf:Description>
                    <dcterms:W3CDTF>2013-08-07T01:17:37Z</dcterms:W3CDTF>
                  </rdf:Description>
                </dcterms:created>
              </rdf:Description>
            </rdf:RDF>
          </COPASI>
        </annotation>
      </parameter>
      <parameter metaid="COPASI41" id="parameter_2" name="KO" value="0">
        <annotation>
          <COPASI xmlns="http://www.copasi.org/static/sbml">
            <rdf:RDF xmlns:dcterms="http://purl.org/dc/terms/" xmlns:rdf="http://www.w3.org/1999/02/22-rdf-syntax-ns#">
              <rdf:Description rdf:about="#COPASI41">
                <dcterms:created>
                  <rdf:Description>
                    <dcterms:W3CDTF>2013-08-08T09:42:41Z</dcterms:W3CDTF>
                  </rdf:Description>
                </dcterms:created>
              </rdf:Description>
            </rdf:RDF>
          </COPASI>
        </annotation>
      </parameter>
    </listOfParameters>
    <listOfReactions>
      <reaction metaid="COPASI42" id="reaction_1" name="TNFR1 -&gt; TRADD" reversible="false">
        <annotation>
          <COPASI xmlns="http://www.copasi.org/static/sbml">
            <rdf:RDF xmlns:dcterms="http://purl.org/dc/terms/" xmlns:rdf="http://www.w3.org/1999/02/22-rdf-syntax-ns#">
              <rdf:Description rdf:about="#COPASI42">
                <dcterms:created>
                  <rdf:Description>
                    <dcterms:W3CDTF>2013-05-27T16:52:35Z</dcterms:W3CDTF>
                  </rdf:Description>
                </dcterms:created>
              </rdf:Description>
            </rdf:RDF>
          </COPASI>
        </annotation>
        <listOfReactants>
          <speciesReference species="species_3"/>
        </listOfReactants>
        <listOfProducts>
          <speciesReference species="species_4"/>
        </listOfProducts>
        <kineticLaw>
          <math xmlns="http://www.w3.org/1998/Math/MathML">
            <apply>
              <times/>
              <ci> compartment_1 </ci>
              <ci> k1 </ci>
              <ci> species_3 </ci>
            </apply>
          </math>
          <listOfParameters>
            <parameter id="k1" name="k1" value="0.005"/>
          </listOfParameters>
        </kineticLaw>
      </reaction>
      <reaction metaid="COPASI43" id="reaction_2" name="TRADD -&gt; cIAP1/2" reversible="false">
        <annotation>
          <COPASI xmlns="http://www.copasi.org/static/sbml">
            <rdf:RDF xmlns:dcterms="http://purl.org/dc/terms/" xmlns:rdf="http://www.w3.org/1999/02/22-rdf-syntax-ns#">
              <rdf:Description rdf:about="#COPASI43">
                <dcterms:created>
                  <rdf:Description>
                    <dcterms:W3CDTF>2013-05-27T16:53:16Z</dcterms:W3CDTF>
                  </rdf:Description>
                </dcterms:created>
              </rdf:Description>
            </rdf:RDF>
          </COPASI>
        </annotation>
        <listOfReactants>
          <speciesReference species="species_4"/>
        </listOfReactants>
        <listOfProducts>
          <speciesReference species="species_5"/>
        </listOfProducts>
        <kineticLaw>
          <math xmlns="http://www.w3.org/1998/Math/MathML">
            <apply>
              <times/>
              <ci> compartment_1 </ci>
              <ci> k1 </ci>
              <ci> species_4 </ci>
            </apply>
          </math>
          <listOfParameters>
            <parameter id="k1" name="k1" value="0.02"/>
          </listOfParameters>
        </kineticLaw>
      </reaction>
      <reaction metaid="COPASI44" id="reaction_3" name="TRADD -&gt; TRAF6" reversible="false">
        <annotation>
          <COPASI xmlns="http://www.copasi.org/static/sbml">
            <rdf:RDF xmlns:dcterms="http://purl.org/dc/terms/" xmlns:rdf="http://www.w3.org/1999/02/22-rdf-syntax-ns#">
              <rdf:Description rdf:about="#COPASI44">
                <dcterms:created>
                  <rdf:Description>
                    <dcterms:W3CDTF>2013-05-27T16:55:50Z</dcterms:W3CDTF>
                  </rdf:Description>
                </dcterms:created>
              </rdf:Description>
            </rdf:RDF>
          </COPASI>
        </annotation>
        <listOfReactants>
          <speciesReference species="species_4"/>
        </listOfReactants>
        <listOfProducts>
          <speciesReference species="species_6"/>
        </listOfProducts>
        <kineticLaw>
          <math xmlns="http://www.w3.org/1998/Math/MathML">
            <apply>
              <times/>
              <ci> compartment_1 </ci>
              <ci> k1 </ci>
              <ci> species_4 </ci>
            </apply>
          </math>
          <listOfParameters>
            <parameter id="k1" name="k1" value="0.02"/>
          </listOfParameters>
        </kineticLaw>
      </reaction>
      <reaction metaid="COPASI45" id="reaction_4" name="cIAP1/2 -&gt; TRAF5" reversible="false">
        <annotation>
          <COPASI xmlns="http://www.copasi.org/static/sbml">
            <rdf:RDF xmlns:dcterms="http://purl.org/dc/terms/" xmlns:rdf="http://www.w3.org/1999/02/22-rdf-syntax-ns#">
              <rdf:Description rdf:about="#COPASI45">
                <dcterms:created>
                  <rdf:Description>
                    <dcterms:W3CDTF>2013-05-27T16:56:20Z</dcterms:W3CDTF>
                  </rdf:Description>
                </dcterms:created>
              </rdf:Description>
            </rdf:RDF>
          </COPASI>
        </annotation>
        <listOfReactants>
          <speciesReference species="species_5"/>
        </listOfReactants>
        <listOfProducts>
          <speciesReference species="species_7"/>
        </listOfProducts>
        <kineticLaw>
          <math xmlns="http://www.w3.org/1998/Math/MathML">
            <apply>
              <times/>
              <ci> compartment_1 </ci>
              <ci> k1 </ci>
              <ci> species_5 </ci>
            </apply>
          </math>
          <listOfParameters>
            <parameter id="k1" name="k1" value="0.008"/>
          </listOfParameters>
        </kineticLaw>
      </reaction>
      <reaction metaid="COPASI46" id="reaction_5" name="TRAF2 -&gt; RIP1" reversible="false">
        <annotation>
          <COPASI xmlns="http://www.copasi.org/static/sbml">
            <rdf:RDF xmlns:dcterms="http://purl.org/dc/terms/" xmlns:rdf="http://www.w3.org/1999/02/22-rdf-syntax-ns#">
              <rdf:Description rdf:about="#COPASI46">
                <dcterms:created>
                  <rdf:Description>
                    <dcterms:W3CDTF>2013-05-27T16:56:51Z</dcterms:W3CDTF>
                  </rdf:Description>
                </dcterms:created>
              </rdf:Description>
            </rdf:RDF>
          </COPASI>
        </annotation>
        <listOfReactants>
          <speciesReference species="species_9"/>
        </listOfReactants>
        <listOfProducts>
          <speciesReference species="species_8"/>
        </listOfProducts>
        <kineticLaw>
          <math xmlns="http://www.w3.org/1998/Math/MathML">
            <apply>
              <times/>
              <ci> compartment_1 </ci>
              <ci> k1 </ci>
              <ci> species_9 </ci>
            </apply>
          </math>
          <listOfParameters>
            <parameter id="k1" name="k1" value="0.001"/>
          </listOfParameters>
        </kineticLaw>
      </reaction>
      <reaction metaid="COPASI47" id="reaction_6" name="TRAF5 -&gt; RIP1" reversible="false">
        <annotation>
          <COPASI xmlns="http://www.copasi.org/static/sbml">
            <rdf:RDF xmlns:dcterms="http://purl.org/dc/terms/" xmlns:rdf="http://www.w3.org/1999/02/22-rdf-syntax-ns#">
              <rdf:Description rdf:about="#COPASI47">
                <dcterms:created>
                  <rdf:Description>
                    <dcterms:W3CDTF>2013-05-27T16:57:22Z</dcterms:W3CDTF>
                  </rdf:Description>
                </dcterms:created>
              </rdf:Description>
            </rdf:RDF>
          </COPASI>
        </annotation>
        <listOfReactants>
          <speciesReference species="species_7"/>
        </listOfReactants>
        <listOfProducts>
          <speciesReference species="species_8"/>
        </listOfProducts>
        <kineticLaw>
          <math xmlns="http://www.w3.org/1998/Math/MathML">
            <apply>
              <times/>
              <ci> compartment_1 </ci>
              <ci> k1 </ci>
              <ci> species_7 </ci>
            </apply>
          </math>
          <listOfParameters>
            <parameter id="k1" name="k1" value="0.001"/>
          </listOfParameters>
        </kineticLaw>
      </reaction>
      <reaction metaid="COPASI48" id="reaction_7" name="TRAF6 -&gt; RIP1" reversible="false">
        <annotation>
          <COPASI xmlns="http://www.copasi.org/static/sbml">
            <rdf:RDF xmlns:dcterms="http://purl.org/dc/terms/" xmlns:rdf="http://www.w3.org/1999/02/22-rdf-syntax-ns#">
              <rdf:Description rdf:about="#COPASI48">
                <dcterms:created>
                  <rdf:Description>
                    <dcterms:W3CDTF>2013-05-27T16:57:51Z</dcterms:W3CDTF>
                  </rdf:Description>
                </dcterms:created>
              </rdf:Description>
            </rdf:RDF>
          </COPASI>
        </annotation>
        <listOfReactants>
          <speciesReference species="species_6"/>
        </listOfReactants>
        <listOfProducts>
          <speciesReference species="species_8"/>
        </listOfProducts>
        <kineticLaw>
          <math xmlns="http://www.w3.org/1998/Math/MathML">
            <apply>
              <times/>
              <ci> compartment_1 </ci>
              <ci> k1 </ci>
              <ci> species_6 </ci>
            </apply>
          </math>
          <listOfParameters>
            <parameter id="k1" name="k1" value="0.0001"/>
          </listOfParameters>
        </kineticLaw>
      </reaction>
      <reaction metaid="COPASI49" id="reaction_8" name="TRAF6 -&gt; TAK1 complex" reversible="false">
        <annotation>
          <COPASI xmlns="http://www.copasi.org/static/sbml">
            <rdf:RDF xmlns:dcterms="http://purl.org/dc/terms/" xmlns:rdf="http://www.w3.org/1999/02/22-rdf-syntax-ns#">
              <rdf:Description rdf:about="#COPASI49">
                <dcterms:created>
                  <rdf:Description>
                    <dcterms:W3CDTF>2013-05-27T16:58:30Z</dcterms:W3CDTF>
                  </rdf:Description>
                </dcterms:created>
              </rdf:Description>
            </rdf:RDF>
          </COPASI>
        </annotation>
        <listOfReactants>
          <speciesReference species="species_6"/>
        </listOfReactants>
        <listOfProducts>
          <speciesReference species="species_10"/>
        </listOfProducts>
        <kineticLaw>
          <math xmlns="http://www.w3.org/1998/Math/MathML">
            <apply>
              <times/>
              <ci> compartment_1 </ci>
              <ci> k1 </ci>
              <ci> species_6 </ci>
            </apply>
          </math>
          <listOfParameters>
            <parameter id="k1" name="k1" value="0.00013"/>
          </listOfParameters>
        </kineticLaw>
      </reaction>
      <reaction metaid="COPASI50" id="reaction_9" name="RIP1 -&gt; LUBAC" reversible="false">
        <annotation>
          <COPASI xmlns="http://www.copasi.org/static/sbml">
            <rdf:RDF xmlns:dcterms="http://purl.org/dc/terms/" xmlns:rdf="http://www.w3.org/1999/02/22-rdf-syntax-ns#">
              <rdf:Description rdf:about="#COPASI50">
                <dcterms:created>
                  <rdf:Description>
                    <dcterms:W3CDTF>2013-05-28T10:40:41Z</dcterms:W3CDTF>
                  </rdf:Description>
                </dcterms:created>
              </rdf:Description>
            </rdf:RDF>
          </COPASI>
        </annotation>
        <listOfReactants>
          <speciesReference species="species_8"/>
        </listOfReactants>
        <listOfProducts>
          <speciesReference species="species_11"/>
        </listOfProducts>
        <kineticLaw>
          <math xmlns="http://www.w3.org/1998/Math/MathML">
            <apply>
              <times/>
              <ci> compartment_1 </ci>
              <ci> k1 </ci>
              <ci> species_8 </ci>
            </apply>
          </math>
          <listOfParameters>
            <parameter id="k1" name="k1" value="0.007"/>
          </listOfParameters>
        </kineticLaw>
      </reaction>
      <reaction metaid="COPASI51" id="reaction_10" name="LUBAC -&gt; TAK1 complex" reversible="false">
        <annotation>
          <COPASI xmlns="http://www.copasi.org/static/sbml">
            <rdf:RDF xmlns:dcterms="http://purl.org/dc/terms/" xmlns:rdf="http://www.w3.org/1999/02/22-rdf-syntax-ns#">
              <rdf:Description rdf:about="#COPASI51">
                <dcterms:created>
                  <rdf:Description>
                    <dcterms:W3CDTF>2013-05-28T10:41:27Z</dcterms:W3CDTF>
                  </rdf:Description>
                </dcterms:created>
              </rdf:Description>
            </rdf:RDF>
          </COPASI>
        </annotation>
        <listOfReactants>
          <speciesReference species="species_11"/>
        </listOfReactants>
        <listOfProducts>
          <speciesReference species="species_10"/>
        </listOfProducts>
        <kineticLaw>
          <math xmlns="http://www.w3.org/1998/Math/MathML">
            <apply>
              <times/>
              <ci> compartment_1 </ci>
              <ci> k1 </ci>
              <ci> species_11 </ci>
            </apply>
          </math>
          <listOfParameters>
            <parameter id="k1" name="k1" value="0.1"/>
          </listOfParameters>
        </kineticLaw>
      </reaction>
      <reaction metaid="COPASI52" id="reaction_11" name="RIP1 -&gt; SHARPIN" reversible="false">
        <annotation>
          <COPASI xmlns="http://www.copasi.org/static/sbml">
            <rdf:RDF xmlns:dcterms="http://purl.org/dc/terms/" xmlns:rdf="http://www.w3.org/1999/02/22-rdf-syntax-ns#">
              <rdf:Description rdf:about="#COPASI52">
                <dcterms:created>
                  <rdf:Description>
                    <dcterms:W3CDTF>2013-05-28T10:42:52Z</dcterms:W3CDTF>
                  </rdf:Description>
                </dcterms:created>
              </rdf:Description>
            </rdf:RDF>
          </COPASI>
        </annotation>
        <listOfReactants>
          <speciesReference species="species_8"/>
        </listOfReactants>
        <listOfProducts>
          <speciesReference species="species_12"/>
        </listOfProducts>
        <kineticLaw>
          <math xmlns="http://www.w3.org/1998/Math/MathML">
            <apply>
              <times/>
              <ci> compartment_1 </ci>
              <ci> k1 </ci>
              <ci> species_8 </ci>
            </apply>
          </math>
          <listOfParameters>
            <parameter id="k1" name="k1" value="0.007"/>
          </listOfParameters>
        </kineticLaw>
      </reaction>
      <reaction metaid="COPASI53" id="reaction_12" name="SHARPIN -&gt; IKK" reversible="false">
        <annotation>
          <COPASI xmlns="http://www.copasi.org/static/sbml">
            <rdf:RDF xmlns:dcterms="http://purl.org/dc/terms/" xmlns:rdf="http://www.w3.org/1999/02/22-rdf-syntax-ns#">
              <rdf:Description rdf:about="#COPASI53">
                <dcterms:created>
                  <rdf:Description>
                    <dcterms:W3CDTF>2013-05-28T10:43:34Z</dcterms:W3CDTF>
                  </rdf:Description>
                </dcterms:created>
              </rdf:Description>
            </rdf:RDF>
          </COPASI>
        </annotation>
        <listOfReactants>
          <speciesReference species="species_12"/>
        </listOfReactants>
        <listOfProducts>
          <speciesReference species="species_19"/>
        </listOfProducts>
        <kineticLaw>
          <math xmlns="http://www.w3.org/1998/Math/MathML">
            <apply>
              <times/>
              <ci> compartment_1 </ci>
              <ci> k1 </ci>
              <ci> species_12 </ci>
            </apply>
          </math>
          <listOfParameters>
            <parameter id="k1" name="k1" value="0.01"/>
          </listOfParameters>
        </kineticLaw>
      </reaction>
      <reaction metaid="COPASI54" id="reaction_13" name="TAK1 complex -&gt; IKK" reversible="false">
        <annotation>
          <COPASI xmlns="http://www.copasi.org/static/sbml">
            <rdf:RDF xmlns:dcterms="http://purl.org/dc/terms/" xmlns:rdf="http://www.w3.org/1999/02/22-rdf-syntax-ns#">
              <rdf:Description rdf:about="#COPASI54">
                <dcterms:created>
                  <rdf:Description>
                    <dcterms:W3CDTF>2013-05-28T10:44:21Z</dcterms:W3CDTF>
                  </rdf:Description>
                </dcterms:created>
              </rdf:Description>
            </rdf:RDF>
          </COPASI>
        </annotation>
        <listOfReactants>
          <speciesReference species="species_10"/>
        </listOfReactants>
        <listOfProducts>
          <speciesReference species="species_19"/>
        </listOfProducts>
        <kineticLaw>
          <math xmlns="http://www.w3.org/1998/Math/MathML">
            <apply>
              <times/>
              <ci> compartment_1 </ci>
              <ci> k1 </ci>
              <ci> species_10 </ci>
            </apply>
          </math>
          <listOfParameters>
            <parameter id="k1" name="k1" value="0.1"/>
          </listOfParameters>
        </kineticLaw>
      </reaction>
      <reaction metaid="COPASI55" id="reaction_14" name="TAK1 complex -&gt; MKK12" reversible="false">
        <annotation>
          <COPASI xmlns="http://www.copasi.org/static/sbml">
            <rdf:RDF xmlns:dcterms="http://purl.org/dc/terms/" xmlns:rdf="http://www.w3.org/1999/02/22-rdf-syntax-ns#">
              <rdf:Description rdf:about="#COPASI55">
                <dcterms:created>
                  <rdf:Description>
                    <dcterms:W3CDTF>2013-05-28T10:45:38Z</dcterms:W3CDTF>
                  </rdf:Description>
                </dcterms:created>
              </rdf:Description>
            </rdf:RDF>
          </COPASI>
        </annotation>
        <listOfReactants>
          <speciesReference species="species_10"/>
        </listOfReactants>
        <listOfProducts>
          <speciesReference species="species_13"/>
        </listOfProducts>
        <kineticLaw>
          <math xmlns="http://www.w3.org/1998/Math/MathML">
            <apply>
              <times/>
              <ci> compartment_1 </ci>
              <ci> k1 </ci>
              <ci> species_10 </ci>
            </apply>
          </math>
          <listOfParameters>
            <parameter id="k1" name="k1" value="0.0015"/>
          </listOfParameters>
        </kineticLaw>
      </reaction>
      <reaction metaid="COPASI56" id="reaction_15" name="TAK1 complex -&gt; MKK47" reversible="false">
        <annotation>
          <COPASI xmlns="http://www.copasi.org/static/sbml">
            <rdf:RDF xmlns:dcterms="http://purl.org/dc/terms/" xmlns:rdf="http://www.w3.org/1999/02/22-rdf-syntax-ns#">
              <rdf:Description rdf:about="#COPASI56">
                <dcterms:created>
                  <rdf:Description>
                    <dcterms:W3CDTF>2013-05-28T10:46:31Z</dcterms:W3CDTF>
                  </rdf:Description>
                </dcterms:created>
              </rdf:Description>
            </rdf:RDF>
          </COPASI>
        </annotation>
        <listOfReactants>
          <speciesReference species="species_10"/>
        </listOfReactants>
        <listOfProducts>
          <speciesReference species="species_14"/>
        </listOfProducts>
        <kineticLaw>
          <math xmlns="http://www.w3.org/1998/Math/MathML">
            <apply>
              <times/>
              <ci> compartment_1 </ci>
              <ci> k1 </ci>
              <ci> species_10 </ci>
            </apply>
          </math>
          <listOfParameters>
            <parameter id="k1" name="k1" value="0.01"/>
          </listOfParameters>
        </kineticLaw>
      </reaction>
      <reaction metaid="COPASI57" id="reaction_16" name="TAK1 complex -&gt; MKK36" reversible="false">
        <annotation>
          <COPASI xmlns="http://www.copasi.org/static/sbml">
            <rdf:RDF xmlns:dcterms="http://purl.org/dc/terms/" xmlns:rdf="http://www.w3.org/1999/02/22-rdf-syntax-ns#">
              <rdf:Description rdf:about="#COPASI57">
                <dcterms:created>
                  <rdf:Description>
                    <dcterms:W3CDTF>2013-05-28T10:47:14Z</dcterms:W3CDTF>
                  </rdf:Description>
                </dcterms:created>
              </rdf:Description>
            </rdf:RDF>
          </COPASI>
        </annotation>
        <listOfReactants>
          <speciesReference species="species_10"/>
        </listOfReactants>
        <listOfProducts>
          <speciesReference species="species_15"/>
        </listOfProducts>
        <kineticLaw>
          <math xmlns="http://www.w3.org/1998/Math/MathML">
            <apply>
              <times/>
              <ci> compartment_1 </ci>
              <ci> k1 </ci>
              <ci> species_10 </ci>
            </apply>
          </math>
          <listOfParameters>
            <parameter id="k1" name="k1" value="0.01"/>
          </listOfParameters>
        </kineticLaw>
      </reaction>
      <reaction metaid="COPASI58" id="reaction_17" name="MKK12 -&gt; ERKc" reversible="false">
        <annotation>
          <COPASI xmlns="http://www.copasi.org/static/sbml">
            <rdf:RDF xmlns:dcterms="http://purl.org/dc/terms/" xmlns:rdf="http://www.w3.org/1999/02/22-rdf-syntax-ns#">
              <rdf:Description rdf:about="#COPASI58">
                <dcterms:created>
                  <rdf:Description>
                    <dcterms:W3CDTF>2013-05-28T10:47:46Z</dcterms:W3CDTF>
                  </rdf:Description>
                </dcterms:created>
              </rdf:Description>
            </rdf:RDF>
          </COPASI>
        </annotation>
        <listOfReactants>
          <speciesReference species="species_13"/>
        </listOfReactants>
        <listOfProducts>
          <speciesReference species="species_16"/>
        </listOfProducts>
        <kineticLaw>
          <math xmlns="http://www.w3.org/1998/Math/MathML">
            <apply>
              <times/>
              <ci> compartment_1 </ci>
              <ci> k1 </ci>
              <ci> species_13 </ci>
            </apply>
          </math>
          <listOfParameters>
            <parameter id="k1" name="k1" value="0.005"/>
          </listOfParameters>
        </kineticLaw>
      </reaction>
      <reaction metaid="COPASI59" id="reaction_18" name="MKK47 -&gt; JNK" reversible="false">
        <annotation>
          <COPASI xmlns="http://www.copasi.org/static/sbml">
            <rdf:RDF xmlns:dcterms="http://purl.org/dc/terms/" xmlns:rdf="http://www.w3.org/1999/02/22-rdf-syntax-ns#">
              <rdf:Description rdf:about="#COPASI59">
                <dcterms:created>
                  <rdf:Description>
                    <dcterms:W3CDTF>2013-05-28T10:48:27Z</dcterms:W3CDTF>
                  </rdf:Description>
                </dcterms:created>
              </rdf:Description>
            </rdf:RDF>
          </COPASI>
        </annotation>
        <listOfReactants>
          <speciesReference species="species_14"/>
        </listOfReactants>
        <listOfProducts>
          <speciesReference species="species_17"/>
        </listOfProducts>
        <kineticLaw>
          <math xmlns="http://www.w3.org/1998/Math/MathML">
            <apply>
              <times/>
              <ci> compartment_1 </ci>
              <ci> k1 </ci>
              <ci> species_14 </ci>
            </apply>
          </math>
          <listOfParameters>
            <parameter id="k1" name="k1" value="0.005"/>
          </listOfParameters>
        </kineticLaw>
      </reaction>
      <reaction metaid="COPASI60" id="reaction_19" name="MKK36 -&gt; p38" reversible="false">
        <annotation>
          <COPASI xmlns="http://www.copasi.org/static/sbml">
            <rdf:RDF xmlns:dcterms="http://purl.org/dc/terms/" xmlns:rdf="http://www.w3.org/1999/02/22-rdf-syntax-ns#">
              <rdf:Description rdf:about="#COPASI60">
                <dcterms:created>
                  <rdf:Description>
                    <dcterms:W3CDTF>2013-05-28T10:49:14Z</dcterms:W3CDTF>
                  </rdf:Description>
                </dcterms:created>
              </rdf:Description>
            </rdf:RDF>
          </COPASI>
        </annotation>
        <listOfReactants>
          <speciesReference species="species_15"/>
        </listOfReactants>
        <listOfProducts>
          <speciesReference species="species_18"/>
        </listOfProducts>
        <kineticLaw>
          <math xmlns="http://www.w3.org/1998/Math/MathML">
            <apply>
              <times/>
              <ci> compartment_1 </ci>
              <ci> k1 </ci>
              <ci> species_15 </ci>
            </apply>
          </math>
          <listOfParameters>
            <parameter id="k1" name="k1" value="0.005"/>
          </listOfParameters>
        </kineticLaw>
      </reaction>
      <reaction metaid="COPASI61" id="reaction_20" name="IKK  -&gt; IKBa" reversible="false">
        <annotation>
          <COPASI xmlns="http://www.copasi.org/static/sbml">
            <rdf:RDF xmlns:dcterms="http://purl.org/dc/terms/" xmlns:rdf="http://www.w3.org/1999/02/22-rdf-syntax-ns#">
              <rdf:Description rdf:about="#COPASI61">
                <dcterms:created>
                  <rdf:Description>
                    <dcterms:W3CDTF>2013-05-28T10:49:41Z</dcterms:W3CDTF>
                  </rdf:Description>
                </dcterms:created>
              </rdf:Description>
            </rdf:RDF>
          </COPASI>
        </annotation>
        <listOfReactants>
          <speciesReference species="species_19"/>
        </listOfReactants>
        <listOfProducts>
          <speciesReference species="species_1"/>
        </listOfProducts>
        <kineticLaw>
          <math xmlns="http://www.w3.org/1998/Math/MathML">
            <apply>
              <times/>
              <ci> compartment_1 </ci>
              <ci> k1 </ci>
              <ci> species_19 </ci>
            </apply>
          </math>
          <listOfParameters>
            <parameter id="k1" name="k1" value="0.01"/>
          </listOfParameters>
        </kineticLaw>
      </reaction>
      <reaction metaid="COPASI62" id="reaction_21" name="NFKBc -&gt; NFKBn" reversible="false">
        <annotation>
          <COPASI xmlns="http://www.copasi.org/static/sbml">
            <rdf:RDF xmlns:dcterms="http://purl.org/dc/terms/" xmlns:rdf="http://www.w3.org/1999/02/22-rdf-syntax-ns#">
              <rdf:Description rdf:about="#COPASI62">
                <dcterms:created>
                  <rdf:Description>
                    <dcterms:W3CDTF>2013-05-28T10:50:34Z</dcterms:W3CDTF>
                  </rdf:Description>
                </dcterms:created>
              </rdf:Description>
            </rdf:RDF>
          </COPASI>
        </annotation>
        <listOfReactants>
          <speciesReference species="species_2"/>
        </listOfReactants>
        <listOfProducts>
          <speciesReference species="species_20"/>
        </listOfProducts>
        <kineticLaw>
          <math xmlns="http://www.w3.org/1998/Math/MathML">
            <apply>
              <times/>
              <ci> compartment_1 </ci>
              <ci> k1 </ci>
              <ci> species_2 </ci>
            </apply>
          </math>
          <listOfParameters>
            <parameter id="k1" name="k1" value="0.017"/>
          </listOfParameters>
        </kineticLaw>
      </reaction>
      <reaction metaid="COPASI63" id="reaction_22" name="p38 -&gt; p38n" reversible="false">
        <annotation>
          <COPASI xmlns="http://www.copasi.org/static/sbml">
            <rdf:RDF xmlns:dcterms="http://purl.org/dc/terms/" xmlns:rdf="http://www.w3.org/1999/02/22-rdf-syntax-ns#">
              <rdf:Description rdf:about="#COPASI63">
                <dcterms:created>
                  <rdf:Description>
                    <dcterms:W3CDTF>2013-05-28T10:52:03Z</dcterms:W3CDTF>
                  </rdf:Description>
                </dcterms:created>
              </rdf:Description>
            </rdf:RDF>
          </COPASI>
        </annotation>
        <listOfReactants>
          <speciesReference species="species_18"/>
        </listOfReactants>
        <listOfProducts>
          <speciesReference species="species_21"/>
        </listOfProducts>
        <kineticLaw>
          <math xmlns="http://www.w3.org/1998/Math/MathML">
            <apply>
              <times/>
              <ci> compartment_1 </ci>
              <ci> k1 </ci>
              <ci> species_18 </ci>
            </apply>
          </math>
          <listOfParameters>
            <parameter id="k1" name="k1" value="0.05"/>
          </listOfParameters>
        </kineticLaw>
      </reaction>
      <reaction metaid="COPASI64" id="reaction_23" name="JNK -&gt; JNKn" reversible="false">
        <annotation>
          <COPASI xmlns="http://www.copasi.org/static/sbml">
            <rdf:RDF xmlns:dcterms="http://purl.org/dc/terms/" xmlns:rdf="http://www.w3.org/1999/02/22-rdf-syntax-ns#">
              <rdf:Description rdf:about="#COPASI64">
                <dcterms:created>
                  <rdf:Description>
                    <dcterms:W3CDTF>2013-05-28T10:52:45Z</dcterms:W3CDTF>
                  </rdf:Description>
                </dcterms:created>
              </rdf:Description>
            </rdf:RDF>
          </COPASI>
        </annotation>
        <listOfReactants>
          <speciesReference species="species_17"/>
        </listOfReactants>
        <listOfProducts>
          <speciesReference species="species_22"/>
        </listOfProducts>
        <kineticLaw>
          <math xmlns="http://www.w3.org/1998/Math/MathML">
            <apply>
              <times/>
              <ci> compartment_1 </ci>
              <ci> k1 </ci>
              <ci> species_17 </ci>
            </apply>
          </math>
          <listOfParameters>
            <parameter id="k1" name="k1" value="0.05"/>
          </listOfParameters>
        </kineticLaw>
      </reaction>
      <reaction metaid="COPASI65" id="reaction_24" name="ERK -&gt; ERKn" reversible="false">
        <annotation>
          <COPASI xmlns="http://www.copasi.org/static/sbml">
            <rdf:RDF xmlns:dcterms="http://purl.org/dc/terms/" xmlns:rdf="http://www.w3.org/1999/02/22-rdf-syntax-ns#">
              <rdf:Description rdf:about="#COPASI65">
                <dcterms:created>
                  <rdf:Description>
                    <dcterms:W3CDTF>2013-05-28T10:53:31Z</dcterms:W3CDTF>
                  </rdf:Description>
                </dcterms:created>
              </rdf:Description>
            </rdf:RDF>
          </COPASI>
        </annotation>
        <listOfReactants>
          <speciesReference species="species_16"/>
        </listOfReactants>
        <listOfProducts>
          <speciesReference species="species_23"/>
        </listOfProducts>
        <kineticLaw>
          <math xmlns="http://www.w3.org/1998/Math/MathML">
            <apply>
              <times/>
              <ci> compartment_1 </ci>
              <ci> k1 </ci>
              <ci> species_16 </ci>
            </apply>
          </math>
          <listOfParameters>
            <parameter id="k1" name="k1" value="0.005"/>
          </listOfParameters>
        </kineticLaw>
      </reaction>
      <reaction metaid="COPASI66" id="reaction_25" name="ERKn -&gt; AP1" reversible="false">
        <annotation>
          <COPASI xmlns="http://www.copasi.org/static/sbml">
            <rdf:RDF xmlns:dcterms="http://purl.org/dc/terms/" xmlns:rdf="http://www.w3.org/1999/02/22-rdf-syntax-ns#">
              <rdf:Description rdf:about="#COPASI66">
                <dcterms:created>
                  <rdf:Description>
                    <dcterms:W3CDTF>2013-05-28T10:54:15Z</dcterms:W3CDTF>
                  </rdf:Description>
                </dcterms:created>
              </rdf:Description>
            </rdf:RDF>
          </COPASI>
        </annotation>
        <listOfReactants>
          <speciesReference species="species_23"/>
        </listOfReactants>
        <listOfProducts>
          <speciesReference species="species_24"/>
        </listOfProducts>
        <kineticLaw>
          <math xmlns="http://www.w3.org/1998/Math/MathML">
            <apply>
              <times/>
              <ci> compartment_1 </ci>
              <ci> k1 </ci>
              <ci> species_23 </ci>
            </apply>
          </math>
          <listOfParameters>
            <parameter id="k1" name="k1" value="0.01"/>
          </listOfParameters>
        </kineticLaw>
      </reaction>
      <reaction metaid="COPASI67" id="reaction_26" name="JNKn -&gt; AP1" reversible="false">
        <annotation>
          <COPASI xmlns="http://www.copasi.org/static/sbml">
            <rdf:RDF xmlns:dcterms="http://purl.org/dc/terms/" xmlns:rdf="http://www.w3.org/1999/02/22-rdf-syntax-ns#">
              <rdf:Description rdf:about="#COPASI67">
                <dcterms:created>
                  <rdf:Description>
                    <dcterms:W3CDTF>2013-05-28T10:55:17Z</dcterms:W3CDTF>
                  </rdf:Description>
                </dcterms:created>
              </rdf:Description>
            </rdf:RDF>
          </COPASI>
        </annotation>
        <listOfReactants>
          <speciesReference species="species_22"/>
        </listOfReactants>
        <listOfProducts>
          <speciesReference species="species_24"/>
        </listOfProducts>
        <kineticLaw>
          <math xmlns="http://www.w3.org/1998/Math/MathML">
            <apply>
              <times/>
              <ci> compartment_1 </ci>
              <ci> k1 </ci>
              <ci> species_22 </ci>
            </apply>
          </math>
          <listOfParameters>
            <parameter id="k1" name="k1" value="0.01"/>
          </listOfParameters>
        </kineticLaw>
      </reaction>
      <reaction metaid="COPASI68" id="reaction_27" name="p38n -&gt; AP1" reversible="false">
        <annotation>
          <COPASI xmlns="http://www.copasi.org/static/sbml">
            <rdf:RDF xmlns:dcterms="http://purl.org/dc/terms/" xmlns:rdf="http://www.w3.org/1999/02/22-rdf-syntax-ns#">
              <rdf:Description rdf:about="#COPASI68">
                <dcterms:created>
                  <rdf:Description>
                    <dcterms:W3CDTF>2013-05-28T10:56:04Z</dcterms:W3CDTF>
                  </rdf:Description>
                </dcterms:created>
              </rdf:Description>
            </rdf:RDF>
          </COPASI>
        </annotation>
        <listOfReactants>
          <speciesReference species="species_21"/>
        </listOfReactants>
        <listOfProducts>
          <speciesReference species="species_24"/>
        </listOfProducts>
        <kineticLaw>
          <math xmlns="http://www.w3.org/1998/Math/MathML">
            <apply>
              <times/>
              <ci> compartment_1 </ci>
              <ci> k1 </ci>
              <ci> species_21 </ci>
            </apply>
          </math>
          <listOfParameters>
            <parameter id="k1" name="k1" value="0.01"/>
          </listOfParameters>
        </kineticLaw>
      </reaction>
      <reaction metaid="COPASI69" id="reaction_28" name="AP1 -&gt; G1 promoter" reversible="false">
        <annotation>
          <COPASI xmlns="http://www.copasi.org/static/sbml">
            <rdf:RDF xmlns:dcterms="http://purl.org/dc/terms/" xmlns:rdf="http://www.w3.org/1999/02/22-rdf-syntax-ns#">
              <rdf:Description rdf:about="#COPASI69">
                <dcterms:created>
                  <rdf:Description>
                    <dcterms:W3CDTF>2013-05-28T10:56:41Z</dcterms:W3CDTF>
                  </rdf:Description>
                </dcterms:created>
              </rdf:Description>
            </rdf:RDF>
          </COPASI>
        </annotation>
        <listOfReactants>
          <speciesReference species="species_24"/>
        </listOfReactants>
        <listOfProducts>
          <speciesReference species="species_25"/>
        </listOfProducts>
        <kineticLaw>
          <math xmlns="http://www.w3.org/1998/Math/MathML">
            <apply>
              <times/>
              <ci> compartment_1 </ci>
              <ci> k1 </ci>
              <ci> species_24 </ci>
            </apply>
          </math>
          <listOfParameters>
            <parameter id="k1" name="k1" value="0.1"/>
          </listOfParameters>
        </kineticLaw>
      </reaction>
      <reaction metaid="COPASI70" id="reaction_29" name="AP1 -&gt; G2 promoter" reversible="false">
        <annotation>
          <COPASI xmlns="http://www.copasi.org/static/sbml">
            <rdf:RDF xmlns:dcterms="http://purl.org/dc/terms/" xmlns:rdf="http://www.w3.org/1999/02/22-rdf-syntax-ns#">
              <rdf:Description rdf:about="#COPASI70">
                <dcterms:created>
                  <rdf:Description>
                    <dcterms:W3CDTF>2013-05-28T10:57:14Z</dcterms:W3CDTF>
                  </rdf:Description>
                </dcterms:created>
              </rdf:Description>
            </rdf:RDF>
          </COPASI>
        </annotation>
        <listOfReactants>
          <speciesReference species="species_24"/>
        </listOfReactants>
        <listOfProducts>
          <speciesReference species="species_26"/>
        </listOfProducts>
        <kineticLaw>
          <math xmlns="http://www.w3.org/1998/Math/MathML">
            <apply>
              <times/>
              <ci> compartment_1 </ci>
              <ci> k1 </ci>
              <ci> species_24 </ci>
            </apply>
          </math>
          <listOfParameters>
            <parameter id="k1" name="k1" value="0.011"/>
          </listOfParameters>
        </kineticLaw>
      </reaction>
      <reaction metaid="COPASI71" id="reaction_30" name="AP1 -&gt; G3 promoter" reversible="false">
        <annotation>
          <COPASI xmlns="http://www.copasi.org/static/sbml">
            <rdf:RDF xmlns:dcterms="http://purl.org/dc/terms/" xmlns:rdf="http://www.w3.org/1999/02/22-rdf-syntax-ns#">
              <rdf:Description rdf:about="#COPASI71">
                <dcterms:created>
                  <rdf:Description>
                    <dcterms:W3CDTF>2013-05-28T10:58:04Z</dcterms:W3CDTF>
                  </rdf:Description>
                </dcterms:created>
              </rdf:Description>
            </rdf:RDF>
          </COPASI>
        </annotation>
        <listOfReactants>
          <speciesReference species="species_24"/>
        </listOfReactants>
        <listOfProducts>
          <speciesReference species="species_27"/>
        </listOfProducts>
        <kineticLaw>
          <math xmlns="http://www.w3.org/1998/Math/MathML">
            <apply>
              <times/>
              <ci> compartment_1 </ci>
              <ci> k1 </ci>
              <ci> species_24 </ci>
            </apply>
          </math>
          <listOfParameters>
            <parameter id="k1" name="k1" value="0.005"/>
          </listOfParameters>
        </kineticLaw>
      </reaction>
      <reaction metaid="COPASI72" id="reaction_31" name="G1 promoter -&gt; G1 preRNA1" reversible="false">
        <annotation>
          <COPASI xmlns="http://www.copasi.org/static/sbml">
            <rdf:RDF xmlns:dcterms="http://purl.org/dc/terms/" xmlns:rdf="http://www.w3.org/1999/02/22-rdf-syntax-ns#">
              <rdf:Description rdf:about="#COPASI72">
                <dcterms:created>
                  <rdf:Description>
                    <dcterms:W3CDTF>2013-05-28T11:00:20Z</dcterms:W3CDTF>
                  </rdf:Description>
                </dcterms:created>
              </rdf:Description>
            </rdf:RDF>
          </COPASI>
        </annotation>
        <listOfReactants>
          <speciesReference species="species_25"/>
        </listOfReactants>
        <listOfProducts>
          <speciesReference species="species_28"/>
        </listOfProducts>
        <kineticLaw>
          <math xmlns="http://www.w3.org/1998/Math/MathML">
            <apply>
              <times/>
              <ci> compartment_1 </ci>
              <ci> k1 </ci>
              <ci> species_25 </ci>
            </apply>
          </math>
          <listOfParameters>
            <parameter id="k1" name="k1" value="0.01"/>
          </listOfParameters>
        </kineticLaw>
      </reaction>
      <reaction metaid="COPASI73" id="reaction_32" name="G1 preRNA1 -&gt; G1 mRNA" reversible="false">
        <annotation>
          <COPASI xmlns="http://www.copasi.org/static/sbml">
            <rdf:RDF xmlns:dcterms="http://purl.org/dc/terms/" xmlns:rdf="http://www.w3.org/1999/02/22-rdf-syntax-ns#">
              <rdf:Description rdf:about="#COPASI73">
                <dcterms:created>
                  <rdf:Description>
                    <dcterms:W3CDTF>2013-05-28T11:01:31Z</dcterms:W3CDTF>
                  </rdf:Description>
                </dcterms:created>
              </rdf:Description>
            </rdf:RDF>
          </COPASI>
        </annotation>
        <listOfReactants>
          <speciesReference species="species_28"/>
        </listOfReactants>
        <listOfProducts>
          <speciesReference species="species_29"/>
        </listOfProducts>
        <kineticLaw>
          <math xmlns="http://www.w3.org/1998/Math/MathML">
            <apply>
              <times/>
              <ci> compartment_1 </ci>
              <ci> k1 </ci>
              <ci> species_28 </ci>
            </apply>
          </math>
          <listOfParameters>
            <parameter id="k1" name="k1" value="0.05"/>
          </listOfParameters>
        </kineticLaw>
      </reaction>
      <reaction metaid="COPASI74" id="reaction_33" name="G1 -&gt; X1" reversible="false">
        <annotation>
          <COPASI xmlns="http://www.copasi.org/static/sbml">
            <rdf:RDF xmlns:dcterms="http://purl.org/dc/terms/" xmlns:rdf="http://www.w3.org/1999/02/22-rdf-syntax-ns#">
              <rdf:Description rdf:about="#COPASI74">
                <dcterms:created>
                  <rdf:Description>
                    <dcterms:W3CDTF>2013-05-28T11:01:59Z</dcterms:W3CDTF>
                  </rdf:Description>
                </dcterms:created>
              </rdf:Description>
            </rdf:RDF>
          </COPASI>
        </annotation>
        <listOfReactants>
          <speciesReference species="species_29"/>
        </listOfReactants>
        <listOfProducts>
          <speciesReference species="species_37"/>
        </listOfProducts>
        <kineticLaw>
          <math xmlns="http://www.w3.org/1998/Math/MathML">
            <apply>
              <times/>
              <ci> compartment_1 </ci>
              <ci> k1 </ci>
              <ci> species_29 </ci>
            </apply>
          </math>
          <listOfParameters>
            <parameter id="k1" name="k1" value="1e-05"/>
          </listOfParameters>
        </kineticLaw>
      </reaction>
      <reaction metaid="COPASI75" id="reaction_34" name="G2 promoter -&gt; G2 preRNA1" reversible="false">
        <annotation>
          <COPASI xmlns="http://www.copasi.org/static/sbml">
            <rdf:RDF xmlns:dcterms="http://purl.org/dc/terms/" xmlns:rdf="http://www.w3.org/1999/02/22-rdf-syntax-ns#">
              <rdf:Description rdf:about="#COPASI75">
                <dcterms:created>
                  <rdf:Description>
                    <dcterms:W3CDTF>2013-05-28T11:02:27Z</dcterms:W3CDTF>
                  </rdf:Description>
                </dcterms:created>
              </rdf:Description>
            </rdf:RDF>
          </COPASI>
        </annotation>
        <listOfReactants>
          <speciesReference species="species_26"/>
        </listOfReactants>
        <listOfProducts>
          <speciesReference species="species_30"/>
        </listOfProducts>
        <kineticLaw>
          <math xmlns="http://www.w3.org/1998/Math/MathML">
            <apply>
              <times/>
              <ci> compartment_1 </ci>
              <ci> k1 </ci>
              <ci> species_26 </ci>
            </apply>
          </math>
          <listOfParameters>
            <parameter id="k1" name="k1" value="0.002"/>
          </listOfParameters>
        </kineticLaw>
      </reaction>
      <reaction metaid="COPASI76" id="reaction_35" name="G2 preRNA1 -&gt; G2 preRNA2" reversible="false">
        <annotation>
          <COPASI xmlns="http://www.copasi.org/static/sbml">
            <rdf:RDF xmlns:dcterms="http://purl.org/dc/terms/" xmlns:rdf="http://www.w3.org/1999/02/22-rdf-syntax-ns#">
              <rdf:Description rdf:about="#COPASI76">
                <dcterms:created>
                  <rdf:Description>
                    <dcterms:W3CDTF>2013-05-28T11:03:04Z</dcterms:W3CDTF>
                  </rdf:Description>
                </dcterms:created>
              </rdf:Description>
            </rdf:RDF>
          </COPASI>
        </annotation>
        <listOfReactants>
          <speciesReference species="species_30"/>
        </listOfReactants>
        <listOfProducts>
          <speciesReference species="species_31"/>
        </listOfProducts>
        <kineticLaw>
          <math xmlns="http://www.w3.org/1998/Math/MathML">
            <apply>
              <times/>
              <ci> compartment_1 </ci>
              <ci> k1 </ci>
              <ci> species_30 </ci>
            </apply>
          </math>
          <listOfParameters>
            <parameter id="k1" name="k1" value="0.05"/>
          </listOfParameters>
        </kineticLaw>
      </reaction>
      <reaction metaid="COPASI77" id="reaction_36" name="G2 preRNA2 -&gt; G2 mRNA" reversible="false">
        <annotation>
          <COPASI xmlns="http://www.copasi.org/static/sbml">
            <rdf:RDF xmlns:dcterms="http://purl.org/dc/terms/" xmlns:rdf="http://www.w3.org/1999/02/22-rdf-syntax-ns#">
              <rdf:Description rdf:about="#COPASI77">
                <dcterms:created>
                  <rdf:Description>
                    <dcterms:W3CDTF>2013-05-28T11:03:46Z</dcterms:W3CDTF>
                  </rdf:Description>
                </dcterms:created>
              </rdf:Description>
            </rdf:RDF>
          </COPASI>
        </annotation>
        <listOfReactants>
          <speciesReference species="species_31"/>
        </listOfReactants>
        <listOfProducts>
          <speciesReference species="species_32"/>
        </listOfProducts>
        <kineticLaw>
          <math xmlns="http://www.w3.org/1998/Math/MathML">
            <apply>
              <times/>
              <ci> compartment_1 </ci>
              <ci> k1 </ci>
              <ci> species_31 </ci>
            </apply>
          </math>
          <listOfParameters>
            <parameter id="k1" name="k1" value="0.05"/>
          </listOfParameters>
        </kineticLaw>
      </reaction>
      <reaction metaid="COPASI78" id="reaction_37" name="G2 decay" reversible="false">
        <annotation>
          <COPASI xmlns="http://www.copasi.org/static/sbml">
            <rdf:RDF xmlns:dcterms="http://purl.org/dc/terms/" xmlns:rdf="http://www.w3.org/1999/02/22-rdf-syntax-ns#">
              <rdf:Description rdf:about="#COPASI78">
                <dcterms:created>
                  <rdf:Description>
                    <dcterms:W3CDTF>2013-05-28T11:04:25Z</dcterms:W3CDTF>
                  </rdf:Description>
                </dcterms:created>
              </rdf:Description>
            </rdf:RDF>
          </COPASI>
        </annotation>
        <listOfReactants>
          <speciesReference species="species_32"/>
        </listOfReactants>
        <kineticLaw>
          <math xmlns="http://www.w3.org/1998/Math/MathML">
            <apply>
              <times/>
              <ci> compartment_1 </ci>
              <ci> k1 </ci>
              <ci> species_32 </ci>
            </apply>
          </math>
          <listOfParameters>
            <parameter id="k1" name="k1" value="0.00012"/>
          </listOfParameters>
        </kineticLaw>
      </reaction>
      <reaction metaid="COPASI79" id="reaction_38" name="G3 promoter -&gt; G3 preRNA1" reversible="false">
        <annotation>
          <COPASI xmlns="http://www.copasi.org/static/sbml">
            <rdf:RDF xmlns:dcterms="http://purl.org/dc/terms/" xmlns:rdf="http://www.w3.org/1999/02/22-rdf-syntax-ns#">
              <rdf:Description rdf:about="#COPASI79">
                <dcterms:created>
                  <rdf:Description>
                    <dcterms:W3CDTF>2013-05-28T11:05:05Z</dcterms:W3CDTF>
                  </rdf:Description>
                </dcterms:created>
              </rdf:Description>
            </rdf:RDF>
          </COPASI>
        </annotation>
        <listOfReactants>
          <speciesReference species="species_27"/>
        </listOfReactants>
        <listOfProducts>
          <speciesReference species="species_33"/>
        </listOfProducts>
        <kineticLaw>
          <math xmlns="http://www.w3.org/1998/Math/MathML">
            <apply>
              <times/>
              <ci> compartment_1 </ci>
              <ci> k1 </ci>
              <ci> species_27 </ci>
            </apply>
          </math>
          <listOfParameters>
            <parameter id="k1" name="k1" value="0.1"/>
          </listOfParameters>
        </kineticLaw>
      </reaction>
      <reaction metaid="COPASI80" id="reaction_39" name="G3 preRNA1 -&gt; G3 preRNA2" reversible="false">
        <annotation>
          <COPASI xmlns="http://www.copasi.org/static/sbml">
            <rdf:RDF xmlns:dcterms="http://purl.org/dc/terms/" xmlns:rdf="http://www.w3.org/1999/02/22-rdf-syntax-ns#">
              <rdf:Description rdf:about="#COPASI80">
                <dcterms:created>
                  <rdf:Description>
                    <dcterms:W3CDTF>2013-05-28T11:05:54Z</dcterms:W3CDTF>
                  </rdf:Description>
                </dcterms:created>
              </rdf:Description>
            </rdf:RDF>
          </COPASI>
        </annotation>
        <listOfReactants>
          <speciesReference species="species_33"/>
        </listOfReactants>
        <listOfProducts>
          <speciesReference species="species_34"/>
        </listOfProducts>
        <kineticLaw>
          <math xmlns="http://www.w3.org/1998/Math/MathML">
            <apply>
              <times/>
              <ci> compartment_1 </ci>
              <ci> k1 </ci>
              <ci> species_33 </ci>
            </apply>
          </math>
          <listOfParameters>
            <parameter id="k1" name="k1" value="0.0004"/>
          </listOfParameters>
        </kineticLaw>
      </reaction>
      <reaction metaid="COPASI81" id="reaction_40" name="G3 preRNA2 -&gt; G3 preRNA3" reversible="false">
        <annotation>
          <COPASI xmlns="http://www.copasi.org/static/sbml">
            <rdf:RDF xmlns:dcterms="http://purl.org/dc/terms/" xmlns:rdf="http://www.w3.org/1999/02/22-rdf-syntax-ns#">
              <rdf:Description rdf:about="#COPASI81">
                <dcterms:created>
                  <rdf:Description>
                    <dcterms:W3CDTF>2013-05-28T11:06:32Z</dcterms:W3CDTF>
                  </rdf:Description>
                </dcterms:created>
              </rdf:Description>
            </rdf:RDF>
          </COPASI>
        </annotation>
        <listOfReactants>
          <speciesReference species="species_34"/>
        </listOfReactants>
        <listOfProducts>
          <speciesReference species="species_35"/>
        </listOfProducts>
        <kineticLaw>
          <math xmlns="http://www.w3.org/1998/Math/MathML">
            <apply>
              <times/>
              <ci> compartment_1 </ci>
              <ci> k1 </ci>
              <ci> species_34 </ci>
            </apply>
          </math>
          <listOfParameters>
            <parameter id="k1" name="k1" value="0.001"/>
          </listOfParameters>
        </kineticLaw>
      </reaction>
      <reaction metaid="COPASI82" id="reaction_41" name="G3 preRNA3 -&gt; G3 mRNA" reversible="false">
        <annotation>
          <COPASI xmlns="http://www.copasi.org/static/sbml">
            <rdf:RDF xmlns:dcterms="http://purl.org/dc/terms/" xmlns:rdf="http://www.w3.org/1999/02/22-rdf-syntax-ns#">
              <rdf:Description rdf:about="#COPASI82">
                <dcterms:created>
                  <rdf:Description>
                    <dcterms:W3CDTF>2013-05-28T11:07:07Z</dcterms:W3CDTF>
                  </rdf:Description>
                </dcterms:created>
              </rdf:Description>
            </rdf:RDF>
          </COPASI>
        </annotation>
        <listOfReactants>
          <speciesReference species="species_35"/>
        </listOfReactants>
        <listOfProducts>
          <speciesReference species="species_36"/>
        </listOfProducts>
        <kineticLaw>
          <math xmlns="http://www.w3.org/1998/Math/MathML">
            <apply>
              <times/>
              <ci> compartment_1 </ci>
              <ci> k1 </ci>
              <ci> species_35 </ci>
            </apply>
          </math>
          <listOfParameters>
            <parameter id="k1" name="k1" value="0.0002"/>
          </listOfParameters>
        </kineticLaw>
      </reaction>
      <reaction metaid="COPASI83" id="reaction_42" name="G3 decay" reversible="false">
        <annotation>
          <COPASI xmlns="http://www.copasi.org/static/sbml">
            <rdf:RDF xmlns:dcterms="http://purl.org/dc/terms/" xmlns:rdf="http://www.w3.org/1999/02/22-rdf-syntax-ns#">
              <rdf:Description rdf:about="#COPASI83">
                <dcterms:created>
                  <rdf:Description>
                    <dcterms:W3CDTF>2013-05-28T11:07:35Z</dcterms:W3CDTF>
                  </rdf:Description>
                </dcterms:created>
              </rdf:Description>
            </rdf:RDF>
          </COPASI>
        </annotation>
        <listOfReactants>
          <speciesReference species="species_36"/>
        </listOfReactants>
        <kineticLaw>
          <math xmlns="http://www.w3.org/1998/Math/MathML">
            <apply>
              <times/>
              <ci> compartment_1 </ci>
              <ci> k1 </ci>
              <ci> species_36 </ci>
            </apply>
          </math>
          <listOfParameters>
            <parameter id="k1" name="k1" value="2e-05"/>
          </listOfParameters>
        </kineticLaw>
      </reaction>
      <reaction metaid="COPASI84" id="reaction_43" name="NFKBn -&gt; X1" reversible="false">
        <annotation>
          <COPASI xmlns="http://www.copasi.org/static/sbml">
            <rdf:RDF xmlns:dcterms="http://purl.org/dc/terms/" xmlns:rdf="http://www.w3.org/1999/02/22-rdf-syntax-ns#">
              <rdf:Description rdf:about="#COPASI84">
                <dcterms:created>
                  <rdf:Description>
                    <dcterms:W3CDTF>2013-05-28T11:08:09Z</dcterms:W3CDTF>
                  </rdf:Description>
                </dcterms:created>
              </rdf:Description>
            </rdf:RDF>
          </COPASI>
        </annotation>
        <listOfReactants>
          <speciesReference species="species_20"/>
        </listOfReactants>
        <listOfProducts>
          <speciesReference species="species_37"/>
        </listOfProducts>
        <kineticLaw>
          <math xmlns="http://www.w3.org/1998/Math/MathML">
            <apply>
              <times/>
              <ci> compartment_1 </ci>
              <ci> k1 </ci>
              <ci> species_20 </ci>
            </apply>
          </math>
          <listOfParameters>
            <parameter id="k1" name="k1" value="0.5"/>
          </listOfParameters>
        </kineticLaw>
      </reaction>
      <reaction metaid="COPASI85" id="reaction_44" name="X1 -&gt; X2" reversible="false">
        <annotation>
          <COPASI xmlns="http://www.copasi.org/static/sbml">
            <rdf:RDF xmlns:dcterms="http://purl.org/dc/terms/" xmlns:rdf="http://www.w3.org/1999/02/22-rdf-syntax-ns#">
              <rdf:Description rdf:about="#COPASI85">
                <dcterms:created>
                  <rdf:Description>
                    <dcterms:W3CDTF>2013-05-28T11:09:49Z</dcterms:W3CDTF>
                  </rdf:Description>
                </dcterms:created>
              </rdf:Description>
            </rdf:RDF>
          </COPASI>
        </annotation>
        <listOfReactants>
          <speciesReference species="species_37"/>
        </listOfReactants>
        <listOfProducts>
          <speciesReference species="species_38"/>
        </listOfProducts>
        <kineticLaw>
          <math xmlns="http://www.w3.org/1998/Math/MathML">
            <apply>
              <times/>
              <ci> compartment_1 </ci>
              <ci> k1 </ci>
              <ci> species_37 </ci>
            </apply>
          </math>
          <listOfParameters>
            <parameter id="k1" name="k1" value="0.002"/>
          </listOfParameters>
        </kineticLaw>
      </reaction>
      <reaction metaid="COPASI86" id="reaction_45" name="X2 -&gt; X3" reversible="false">
        <annotation>
          <COPASI xmlns="http://www.copasi.org/static/sbml">
            <rdf:RDF xmlns:dcterms="http://purl.org/dc/terms/" xmlns:rdf="http://www.w3.org/1999/02/22-rdf-syntax-ns#">
              <rdf:Description rdf:about="#COPASI86">
                <dcterms:created>
                  <rdf:Description>
                    <dcterms:W3CDTF>2013-05-28T11:10:30Z</dcterms:W3CDTF>
                  </rdf:Description>
                </dcterms:created>
              </rdf:Description>
            </rdf:RDF>
          </COPASI>
        </annotation>
        <listOfReactants>
          <speciesReference species="species_38"/>
        </listOfReactants>
        <listOfProducts>
          <speciesReference species="species_39"/>
        </listOfProducts>
        <kineticLaw>
          <math xmlns="http://www.w3.org/1998/Math/MathML">
            <apply>
              <times/>
              <ci> compartment_1 </ci>
              <ci> k1 </ci>
              <ci> species_38 </ci>
            </apply>
          </math>
          <listOfParameters>
            <parameter id="k1" name="k1" value="0.002"/>
          </listOfParameters>
        </kineticLaw>
      </reaction>
      <reaction metaid="COPASI87" id="reaction_46" name="X3 -&gt; X4" reversible="false">
        <annotation>
          <COPASI xmlns="http://www.copasi.org/static/sbml">
            <rdf:RDF xmlns:dcterms="http://purl.org/dc/terms/" xmlns:rdf="http://www.w3.org/1999/02/22-rdf-syntax-ns#">
              <rdf:Description rdf:about="#COPASI87">
                <dcterms:created>
                  <rdf:Description>
                    <dcterms:W3CDTF>2013-05-28T11:11:25Z</dcterms:W3CDTF>
                  </rdf:Description>
                </dcterms:created>
              </rdf:Description>
            </rdf:RDF>
          </COPASI>
        </annotation>
        <listOfReactants>
          <speciesReference species="species_39"/>
        </listOfReactants>
        <listOfProducts>
          <speciesReference species="species_40"/>
        </listOfProducts>
        <kineticLaw>
          <math xmlns="http://www.w3.org/1998/Math/MathML">
            <apply>
              <times/>
              <ci> compartment_1 </ci>
              <ci> k1 </ci>
              <ci> species_39 </ci>
            </apply>
          </math>
          <listOfParameters>
            <parameter id="k1" name="k1" value="0.002"/>
          </listOfParameters>
        </kineticLaw>
      </reaction>
      <reaction metaid="COPASI88" id="reaction_47" name="X14 -&gt; IKBa" reversible="false">
        <annotation>
          <COPASI xmlns="http://www.copasi.org/static/sbml">
            <rdf:RDF xmlns:dcterms="http://purl.org/dc/terms/" xmlns:rdf="http://www.w3.org/1999/02/22-rdf-syntax-ns#">
              <rdf:Description rdf:about="#COPASI88">
                <dcterms:created>
                  <rdf:Description>
                    <dcterms:W3CDTF>2013-05-28T11:12:03Z</dcterms:W3CDTF>
                  </rdf:Description>
                </dcterms:created>
              </rdf:Description>
            </rdf:RDF>
          </COPASI>
        </annotation>
        <listOfReactants>
          <speciesReference species="species_50"/>
        </listOfReactants>
        <listOfProducts>
          <speciesReference species="species_1"/>
        </listOfProducts>
        <kineticLaw>
          <math xmlns="http://www.w3.org/1998/Math/MathML">
            <apply>
              <times/>
              <ci> compartment_1 </ci>
              <ci> k1 </ci>
              <ci> species_50 </ci>
            </apply>
          </math>
          <listOfParameters>
            <parameter id="k1" name="k1" value="0.002"/>
          </listOfParameters>
        </kineticLaw>
      </reaction>
      <reaction metaid="COPASI89" id="reaction_48" name="cIAP1/2 -&gt; TRAF2" reversible="false">
        <annotation>
          <COPASI xmlns="http://www.copasi.org/static/sbml">
            <rdf:RDF xmlns:dcterms="http://purl.org/dc/terms/" xmlns:rdf="http://www.w3.org/1999/02/22-rdf-syntax-ns#">
              <rdf:Description rdf:about="#COPASI89">
                <dcterms:created>
                  <rdf:Description>
                    <dcterms:W3CDTF>2013-05-28T16:12:54Z</dcterms:W3CDTF>
                  </rdf:Description>
                </dcterms:created>
              </rdf:Description>
            </rdf:RDF>
          </COPASI>
        </annotation>
        <listOfReactants>
          <speciesReference species="species_5"/>
        </listOfReactants>
        <listOfProducts>
          <speciesReference species="species_9"/>
        </listOfProducts>
        <kineticLaw>
          <math xmlns="http://www.w3.org/1998/Math/MathML">
            <apply>
              <times/>
              <ci> compartment_1 </ci>
              <ci> k1 </ci>
              <ci> species_5 </ci>
            </apply>
          </math>
          <listOfParameters>
            <parameter id="k1" name="k1" value="0.01"/>
          </listOfParameters>
        </kineticLaw>
      </reaction>
      <reaction metaid="COPASI90" id="reaction_49" name="IKBa -&gt; NFKBc" reversible="false">
        <annotation>
          <COPASI xmlns="http://www.copasi.org/static/sbml">
            <rdf:RDF xmlns:dcterms="http://purl.org/dc/terms/" xmlns:rdf="http://www.w3.org/1999/02/22-rdf-syntax-ns#">
              <rdf:Description rdf:about="#COPASI90">
                <dcterms:created>
                  <rdf:Description>
                    <dcterms:W3CDTF>2013-05-31T16:16:34Z</dcterms:W3CDTF>
                  </rdf:Description>
                </dcterms:created>
              </rdf:Description>
            </rdf:RDF>
          </COPASI>
        </annotation>
        <listOfReactants>
          <speciesReference species="species_1"/>
        </listOfReactants>
        <listOfProducts>
          <speciesReference species="species_2"/>
        </listOfProducts>
        <kineticLaw>
          <math xmlns="http://www.w3.org/1998/Math/MathML">
            <apply>
              <times/>
              <ci> compartment_1 </ci>
              <ci> k1 </ci>
              <ci> species_1 </ci>
            </apply>
          </math>
          <listOfParameters>
            <parameter id="k1" name="k1" value="0.008"/>
          </listOfParameters>
        </kineticLaw>
      </reaction>
      <reaction metaid="COPASI91" id="reaction_50" name="X4 -&gt; X5" reversible="false">
        <annotation>
          <COPASI xmlns="http://www.copasi.org/static/sbml">
            <rdf:RDF xmlns:dcterms="http://purl.org/dc/terms/" xmlns:rdf="http://www.w3.org/1999/02/22-rdf-syntax-ns#">
              <rdf:Description rdf:about="#COPASI91">
                <dcterms:created>
                  <rdf:Description>
                    <dcterms:W3CDTF>2013-07-28T17:34:37Z</dcterms:W3CDTF>
                  </rdf:Description>
                </dcterms:created>
              </rdf:Description>
            </rdf:RDF>
          </COPASI>
        </annotation>
        <listOfReactants>
          <speciesReference species="species_40"/>
        </listOfReactants>
        <listOfProducts>
          <speciesReference species="species_41"/>
        </listOfProducts>
        <kineticLaw>
          <math xmlns="http://www.w3.org/1998/Math/MathML">
            <apply>
              <times/>
              <ci> compartment_1 </ci>
              <ci> k1 </ci>
              <ci> species_40 </ci>
            </apply>
          </math>
          <listOfParameters>
            <parameter id="k1" name="k1" value="0.002"/>
          </listOfParameters>
        </kineticLaw>
      </reaction>
      <reaction metaid="COPASI92" id="reaction_51" name="X5 -&gt; X6" reversible="false">
        <annotation>
          <COPASI xmlns="http://www.copasi.org/static/sbml">
            <rdf:RDF xmlns:dcterms="http://purl.org/dc/terms/" xmlns:rdf="http://www.w3.org/1999/02/22-rdf-syntax-ns#">
              <rdf:Description rdf:about="#COPASI92">
                <dcterms:created>
                  <rdf:Description>
                    <dcterms:W3CDTF>2013-07-28T17:34:59Z</dcterms:W3CDTF>
                  </rdf:Description>
                </dcterms:created>
              </rdf:Description>
            </rdf:RDF>
          </COPASI>
        </annotation>
        <listOfReactants>
          <speciesReference species="species_41"/>
        </listOfReactants>
        <listOfProducts>
          <speciesReference species="species_42"/>
        </listOfProducts>
        <kineticLaw>
          <math xmlns="http://www.w3.org/1998/Math/MathML">
            <apply>
              <times/>
              <ci> compartment_1 </ci>
              <ci> k1 </ci>
              <ci> species_41 </ci>
            </apply>
          </math>
          <listOfParameters>
            <parameter id="k1" name="k1" value="0.002"/>
          </listOfParameters>
        </kineticLaw>
      </reaction>
      <reaction metaid="COPASI93" id="reaction_52" name="X6 -&gt; X7" reversible="false">
        <annotation>
          <COPASI xmlns="http://www.copasi.org/static/sbml">
            <rdf:RDF xmlns:dcterms="http://purl.org/dc/terms/" xmlns:rdf="http://www.w3.org/1999/02/22-rdf-syntax-ns#">
              <rdf:Description rdf:about="#COPASI93">
                <dcterms:created>
                  <rdf:Description>
                    <dcterms:W3CDTF>2013-07-28T17:39:04Z</dcterms:W3CDTF>
                  </rdf:Description>
                </dcterms:created>
              </rdf:Description>
            </rdf:RDF>
          </COPASI>
        </annotation>
        <listOfReactants>
          <speciesReference species="species_42"/>
        </listOfReactants>
        <listOfProducts>
          <speciesReference species="species_43"/>
        </listOfProducts>
        <kineticLaw>
          <math xmlns="http://www.w3.org/1998/Math/MathML">
            <apply>
              <times/>
              <ci> compartment_1 </ci>
              <ci> k1 </ci>
              <ci> species_42 </ci>
            </apply>
          </math>
          <listOfParameters>
            <parameter id="k1" name="k1" value="0.002"/>
          </listOfParameters>
        </kineticLaw>
      </reaction>
      <reaction metaid="COPASI94" id="reaction_53" name="X7 -&gt; X8" reversible="false">
        <annotation>
          <COPASI xmlns="http://www.copasi.org/static/sbml">
            <rdf:RDF xmlns:dcterms="http://purl.org/dc/terms/" xmlns:rdf="http://www.w3.org/1999/02/22-rdf-syntax-ns#">
              <rdf:Description rdf:about="#COPASI94">
                <dcterms:created>
                  <rdf:Description>
                    <dcterms:W3CDTF>2013-07-28T17:39:28Z</dcterms:W3CDTF>
                  </rdf:Description>
                </dcterms:created>
              </rdf:Description>
            </rdf:RDF>
          </COPASI>
        </annotation>
        <listOfReactants>
          <speciesReference species="species_43"/>
        </listOfReactants>
        <listOfProducts>
          <speciesReference species="species_44"/>
        </listOfProducts>
        <kineticLaw>
          <math xmlns="http://www.w3.org/1998/Math/MathML">
            <apply>
              <times/>
              <ci> compartment_1 </ci>
              <ci> k1 </ci>
              <ci> species_43 </ci>
            </apply>
          </math>
          <listOfParameters>
            <parameter id="k1" name="k1" value="0.002"/>
          </listOfParameters>
        </kineticLaw>
      </reaction>
      <reaction metaid="COPASI95" id="reaction_54" name="NFKBn -&gt; G3 promoter" reversible="false">
        <annotation>
          <COPASI xmlns="http://www.copasi.org/static/sbml">
            <rdf:RDF xmlns:dcterms="http://purl.org/dc/terms/" xmlns:rdf="http://www.w3.org/1999/02/22-rdf-syntax-ns#">
              <rdf:Description rdf:about="#COPASI95">
                <dcterms:created>
                  <rdf:Description>
                    <dcterms:W3CDTF>2013-07-28T17:55:11Z</dcterms:W3CDTF>
                  </rdf:Description>
                </dcterms:created>
              </rdf:Description>
            </rdf:RDF>
          </COPASI>
        </annotation>
        <listOfReactants>
          <speciesReference species="species_20"/>
        </listOfReactants>
        <listOfProducts>
          <speciesReference species="species_27"/>
        </listOfProducts>
        <kineticLaw>
          <math xmlns="http://www.w3.org/1998/Math/MathML">
            <apply>
              <times/>
              <ci> compartment_1 </ci>
              <ci> k1 </ci>
              <ci> species_20 </ci>
            </apply>
          </math>
          <listOfParameters>
            <parameter id="k1" name="k1" value="0.0001"/>
          </listOfParameters>
        </kineticLaw>
      </reaction>
      <reaction metaid="COPASI96" id="reaction_55" name="NFKBn -&gt; G2 promoter" reversible="false">
        <annotation>
          <COPASI xmlns="http://www.copasi.org/static/sbml">
            <rdf:RDF xmlns:dcterms="http://purl.org/dc/terms/" xmlns:rdf="http://www.w3.org/1999/02/22-rdf-syntax-ns#">
              <rdf:Description rdf:about="#COPASI96">
                <dcterms:created>
                  <rdf:Description>
                    <dcterms:W3CDTF>2013-08-06T16:03:58Z</dcterms:W3CDTF>
                  </rdf:Description>
                </dcterms:created>
              </rdf:Description>
            </rdf:RDF>
          </COPASI>
        </annotation>
        <listOfReactants>
          <speciesReference species="species_20"/>
        </listOfReactants>
        <listOfProducts>
          <speciesReference species="species_26"/>
        </listOfProducts>
        <kineticLaw>
          <math xmlns="http://www.w3.org/1998/Math/MathML">
            <apply>
              <times/>
              <ci> compartment_1 </ci>
              <ci> k1 </ci>
              <ci> species_20 </ci>
            </apply>
          </math>
          <listOfParameters>
            <parameter id="k1" name="k1" value="0.004"/>
          </listOfParameters>
        </kineticLaw>
      </reaction>
      <reaction metaid="COPASI97" id="reaction_56" name="X8 -&gt; X9" reversible="false">
        <annotation>
          <COPASI xmlns="http://www.copasi.org/static/sbml">
            <rdf:RDF xmlns:dcterms="http://purl.org/dc/terms/" xmlns:rdf="http://www.w3.org/1999/02/22-rdf-syntax-ns#">
              <rdf:Description rdf:about="#COPASI97">
                <dcterms:created>
                  <rdf:Description>
                    <dcterms:W3CDTF>2013-08-06T16:04:29Z</dcterms:W3CDTF>
                  </rdf:Description>
                </dcterms:created>
              </rdf:Description>
            </rdf:RDF>
          </COPASI>
        </annotation>
        <listOfReactants>
          <speciesReference species="species_44"/>
        </listOfReactants>
        <listOfProducts>
          <speciesReference species="species_45"/>
        </listOfProducts>
        <kineticLaw>
          <math xmlns="http://www.w3.org/1998/Math/MathML">
            <apply>
              <times/>
              <ci> compartment_1 </ci>
              <ci> k1 </ci>
              <ci> species_44 </ci>
            </apply>
          </math>
          <listOfParameters>
            <parameter id="k1" name="k1" value="0.002"/>
          </listOfParameters>
        </kineticLaw>
      </reaction>
      <reaction metaid="COPASI98" id="reaction_57" name="X9 -&gt; X10" reversible="false">
        <annotation>
          <COPASI xmlns="http://www.copasi.org/static/sbml">
            <rdf:RDF xmlns:dcterms="http://purl.org/dc/terms/" xmlns:rdf="http://www.w3.org/1999/02/22-rdf-syntax-ns#">
              <rdf:Description rdf:about="#COPASI98">
                <dcterms:created>
                  <rdf:Description>
                    <dcterms:W3CDTF>2013-08-06T16:04:53Z</dcterms:W3CDTF>
                  </rdf:Description>
                </dcterms:created>
              </rdf:Description>
            </rdf:RDF>
          </COPASI>
        </annotation>
        <listOfReactants>
          <speciesReference species="species_45"/>
        </listOfReactants>
        <listOfProducts>
          <speciesReference species="species_46"/>
        </listOfProducts>
        <kineticLaw>
          <math xmlns="http://www.w3.org/1998/Math/MathML">
            <apply>
              <times/>
              <ci> compartment_1 </ci>
              <ci> k1 </ci>
              <ci> species_45 </ci>
            </apply>
          </math>
          <listOfParameters>
            <parameter id="k1" name="k1" value="0.002"/>
          </listOfParameters>
        </kineticLaw>
      </reaction>
      <reaction metaid="COPASI99" id="reaction_58" name="NFKBn -&gt; G1 promoter" reversible="false">
        <annotation>
          <COPASI xmlns="http://www.copasi.org/static/sbml">
            <rdf:RDF xmlns:dcterms="http://purl.org/dc/terms/" xmlns:rdf="http://www.w3.org/1999/02/22-rdf-syntax-ns#">
              <rdf:Description rdf:about="#COPASI99">
                <dcterms:created>
                  <rdf:Description>
                    <dcterms:W3CDTF>2013-08-06T17:39:30Z</dcterms:W3CDTF>
                  </rdf:Description>
                </dcterms:created>
              </rdf:Description>
            </rdf:RDF>
          </COPASI>
        </annotation>
        <listOfReactants>
          <speciesReference species="species_20"/>
        </listOfReactants>
        <listOfProducts>
          <speciesReference species="species_25"/>
        </listOfProducts>
        <kineticLaw>
          <math xmlns="http://www.w3.org/1998/Math/MathML">
            <apply>
              <times/>
              <ci> compartment_1 </ci>
              <ci> k1 </ci>
              <ci> species_20 </ci>
            </apply>
          </math>
          <listOfParameters>
            <parameter id="k1" name="k1" value="0.005"/>
          </listOfParameters>
        </kineticLaw>
      </reaction>
      <reaction metaid="COPASI100" id="reaction_59" name="G1 decay" reversible="false">
        <annotation>
          <COPASI xmlns="http://www.copasi.org/static/sbml">
            <rdf:RDF xmlns:dcterms="http://purl.org/dc/terms/" xmlns:rdf="http://www.w3.org/1999/02/22-rdf-syntax-ns#">
              <rdf:Description rdf:about="#COPASI100">
                <dcterms:created>
                  <rdf:Description>
                    <dcterms:W3CDTF>2013-08-06T21:52:20Z</dcterms:W3CDTF>
                  </rdf:Description>
                </dcterms:created>
              </rdf:Description>
            </rdf:RDF>
          </COPASI>
        </annotation>
        <listOfReactants>
          <speciesReference species="species_29"/>
        </listOfReactants>
        <kineticLaw>
          <math xmlns="http://www.w3.org/1998/Math/MathML">
            <apply>
              <times/>
              <ci> compartment_1 </ci>
              <ci> k1 </ci>
              <ci> species_29 </ci>
            </apply>
          </math>
          <listOfParameters>
            <parameter id="k1" name="k1" value="0.002"/>
          </listOfParameters>
        </kineticLaw>
      </reaction>
      <reaction metaid="COPASI101" id="reaction_60" name="X10 -&gt; 11" reversible="false">
        <annotation>
          <COPASI xmlns="http://www.copasi.org/static/sbml">
            <rdf:RDF xmlns:dcterms="http://purl.org/dc/terms/" xmlns:rdf="http://www.w3.org/1999/02/22-rdf-syntax-ns#">
              <rdf:Description rdf:about="#COPASI101">
                <dcterms:created>
                  <rdf:Description>
                    <dcterms:W3CDTF>2013-08-07T01:15:12Z</dcterms:W3CDTF>
                  </rdf:Description>
                </dcterms:created>
              </rdf:Description>
            </rdf:RDF>
          </COPASI>
        </annotation>
        <listOfReactants>
          <speciesReference species="species_46"/>
        </listOfReactants>
        <listOfProducts>
          <speciesReference species="species_47"/>
        </listOfProducts>
        <kineticLaw>
          <math xmlns="http://www.w3.org/1998/Math/MathML">
            <apply>
              <times/>
              <ci> compartment_1 </ci>
              <ci> k1 </ci>
              <ci> species_46 </ci>
            </apply>
          </math>
          <listOfParameters>
            <parameter id="k1" name="k1" value="0.002"/>
          </listOfParameters>
        </kineticLaw>
      </reaction>
      <reaction metaid="COPASI102" id="reaction_61" name="X11 -&gt; X12" reversible="false">
        <annotation>
          <COPASI xmlns="http://www.copasi.org/static/sbml">
            <rdf:RDF xmlns:dcterms="http://purl.org/dc/terms/" xmlns:rdf="http://www.w3.org/1999/02/22-rdf-syntax-ns#">
              <rdf:Description rdf:about="#COPASI102">
                <dcterms:created>
                  <rdf:Description>
                    <dcterms:W3CDTF>2013-08-07T01:15:30Z</dcterms:W3CDTF>
                  </rdf:Description>
                </dcterms:created>
              </rdf:Description>
            </rdf:RDF>
          </COPASI>
        </annotation>
        <listOfReactants>
          <speciesReference species="species_47"/>
        </listOfReactants>
        <listOfProducts>
          <speciesReference species="species_48"/>
        </listOfProducts>
        <kineticLaw>
          <math xmlns="http://www.w3.org/1998/Math/MathML">
            <apply>
              <times/>
              <ci> compartment_1 </ci>
              <ci> k1 </ci>
              <ci> species_47 </ci>
            </apply>
          </math>
          <listOfParameters>
            <parameter id="k1" name="k1" value="0.002"/>
          </listOfParameters>
        </kineticLaw>
      </reaction>
      <reaction metaid="COPASI103" id="reaction_62" name="X12 -&gt; X13" reversible="false">
        <annotation>
          <COPASI xmlns="http://www.copasi.org/static/sbml">
            <rdf:RDF xmlns:dcterms="http://purl.org/dc/terms/" xmlns:rdf="http://www.w3.org/1999/02/22-rdf-syntax-ns#">
              <rdf:Description rdf:about="#COPASI103">
                <dcterms:created>
                  <rdf:Description>
                    <dcterms:W3CDTF>2013-08-07T01:20:44Z</dcterms:W3CDTF>
                  </rdf:Description>
                </dcterms:created>
              </rdf:Description>
            </rdf:RDF>
          </COPASI>
        </annotation>
        <listOfReactants>
          <speciesReference species="species_48"/>
        </listOfReactants>
        <listOfProducts>
          <speciesReference species="species_49"/>
        </listOfProducts>
        <kineticLaw>
          <math xmlns="http://www.w3.org/1998/Math/MathML">
            <apply>
              <times/>
              <ci> compartment_1 </ci>
              <ci> k1 </ci>
              <ci> species_48 </ci>
            </apply>
          </math>
          <listOfParameters>
            <parameter id="k1" name="k1" value="0.002"/>
          </listOfParameters>
        </kineticLaw>
      </reaction>
      <reaction metaid="COPASI104" id="reaction_63" name="X13 -&gt; X14" reversible="false">
        <annotation>
          <COPASI xmlns="http://www.copasi.org/static/sbml">
            <rdf:RDF xmlns:dcterms="http://purl.org/dc/terms/" xmlns:rdf="http://www.w3.org/1999/02/22-rdf-syntax-ns#">
              <rdf:Description rdf:about="#COPASI104">
                <dcterms:created>
                  <rdf:Description>
                    <dcterms:W3CDTF>2013-08-07T01:20:57Z</dcterms:W3CDTF>
                  </rdf:Description>
                </dcterms:created>
              </rdf:Description>
            </rdf:RDF>
          </COPASI>
        </annotation>
        <listOfReactants>
          <speciesReference species="species_49"/>
        </listOfReactants>
        <listOfProducts>
          <speciesReference species="species_50"/>
        </listOfProducts>
        <kineticLaw>
          <math xmlns="http://www.w3.org/1998/Math/MathML">
            <apply>
              <times/>
              <ci> compartment_1 </ci>
              <ci> k1 </ci>
              <ci> species_49 </ci>
            </apply>
          </math>
          <listOfParameters>
            <parameter id="k1" name="k1" value="0.002"/>
          </listOfParameters>
        </kineticLaw>
      </reaction>
      <reaction metaid="COPASI105" id="reaction_64" name="X14 -&gt; Y" reversible="false">
        <annotation>
          <COPASI xmlns="http://www.copasi.org/static/sbml">
            <rdf:RDF xmlns:dcterms="http://purl.org/dc/terms/" xmlns:rdf="http://www.w3.org/1999/02/22-rdf-syntax-ns#">
              <rdf:Description rdf:about="#COPASI105">
                <dcterms:created>
                  <rdf:Description>
                    <dcterms:W3CDTF>2013-08-07T11:37:58Z</dcterms:W3CDTF>
                  </rdf:Description>
                </dcterms:created>
              </rdf:Description>
            </rdf:RDF>
          </COPASI>
        </annotation>
        <listOfReactants>
          <speciesReference species="species_50"/>
        </listOfReactants>
        <listOfProducts>
          <speciesReference species="species_51"/>
        </listOfProducts>
        <kineticLaw>
          <math xmlns="http://www.w3.org/1998/Math/MathML">
            <apply>
              <times/>
              <ci> compartment_1 </ci>
              <ci> k1 </ci>
              <ci> species_50 </ci>
            </apply>
          </math>
          <listOfParameters>
            <parameter id="k1" name="k1" value="1e-05"/>
          </listOfParameters>
        </kineticLaw>
      </reaction>
      <reaction metaid="COPASI106" id="reaction_65" name="Y -&gt; G3 promoter" reversible="false">
        <annotation>
          <COPASI xmlns="http://www.copasi.org/static/sbml">
            <rdf:RDF xmlns:dcterms="http://purl.org/dc/terms/" xmlns:rdf="http://www.w3.org/1999/02/22-rdf-syntax-ns#">
              <rdf:Description rdf:about="#COPASI106">
                <dcterms:created>
                  <rdf:Description>
                    <dcterms:W3CDTF>2013-08-07T11:38:22Z</dcterms:W3CDTF>
                  </rdf:Description>
                </dcterms:created>
              </rdf:Description>
            </rdf:RDF>
          </COPASI>
        </annotation>
        <listOfReactants>
          <speciesReference species="species_51"/>
        </listOfReactants>
        <listOfProducts>
          <speciesReference species="species_27"/>
        </listOfProducts>
        <kineticLaw>
          <math xmlns="http://www.w3.org/1998/Math/MathML">
            <apply>
              <times/>
              <ci> compartment_1 </ci>
              <ci> k1 </ci>
              <ci> species_51 </ci>
            </apply>
          </math>
          <listOfParameters>
            <parameter id="k1" name="k1" value="0.002"/>
          </listOfParameters>
        </kineticLaw>
      </reaction>
    </listOfReactions>
  </model>
</sbml>
